# Supplementary material for: The Genetic Requirements for Pentose Fermentation in Budding Yeast
Source: G3 (Bethesda). 2017 Apr 10;7(6):1743–52. doi: 10.1534/g3.117.039610 (PMC5473754; doi:10.1534/g3.117.039610)
Supplement: Supplementary file 2 [file 1743TableS1.xlsx]

## Sheet: Sheet1
	Ethanol, OD and Growth Rate Measurements Collected in the Screen
Strain ORF	Strain Name	Fit - Glu	Fit - Glu	Fit - Gal	Fit - Gal	Fit - Xyl	Fit - Xyl	Mean Fit Glu	Mean Fit Gal	Mean Fit Xyl	Ethanol Glu	Ethanol Gal	Ethanol Xyl 7d	Ethanol Xyl 10d	Ethanol Xyl 13d	OD Glu	OD Gal	OD Xyl 7d	OD Xyl 10d	OD Xyl 13d	% Growth Rate Glu	% Growth Rate Gal	% Growth Rate Xyl
BY4741	BY4741	0.210149	0.0292185	-0.0670937	-0.0640715	0.415279	0.193661	0.119684	-0.0655826	0.30447	7.37853	7.45008	2.6868	3.98658	5.33745	0.998284	1.10117	0.875539	0.883304	0.832931	111.968	93.4417	130.447
YAL056W	GPB2	0.12654	-0.265627	-0.623277	-0.176189	0.583275	0.160161	-0.0695433	-0.399733	0.371718	7.3198	7.67021	2.77631	4.10312	5.35574	0.999951	1.15017	0.821873	0.819637	0.788931	93.0457	60.0267	137.172
YAL040C	CLN3	-0.398687	-1.5872	-0.286999	-0.02886	-1.20073	-1.75822	-0.992945	-0.15793	-1.47947	7.39856	7.61866	1.81345	2.74394	3.77203	1.04495	1.16584	0.791539	0.846304	0.825931	0.705524	84.207	-47.9473
YAL039C	CYC3	0.0985628	-0.00887549	0.0538224	0.163814	0.316962	0.15958	0.0448436	0.108818	0.238271	7.0901	7.42944	2.65483	3.88898	5.14523	1.03962	1.15051	0.888539	0.911637	0.861598	104.484	110.882	123.827
YAL038W		NaN	NaN	NaN	NaN	1.01155	0.404859	#DIV/0!	#DIV/0!	0.708203	6.35164	5.59076	2.5939	3.7819	4.76344	0.982284	1.07884	0.809539	0.856971	0.938265	#DIV/0!	#DIV/0!	170.82
YAL031C	GIP4	0.177353	0.0205416	-0.24021	0.197258	0.255517	-0.0655721	0.0989475	-0.021476	0.0949723	7.099	7.31218	2.5803	3.56663	4.93841	1.03895	1.10884	0.884206	0.889637	0.855265	109.895	97.8524	109.497
YAL021C	CCR4	-1.21349	-1.19991	-1.5688	-1.27815	-2.27459	-1.85737	-1.2067	-1.42348	-2.06598	6.21365	5.95225	1.51988	1.86526	0.846327	0.994951	1.18417	0.507206	0.452304	0.540265	-20.6701	-42.3477	-106.598
YLL009C	COX17	-0.630659	-0.830904	-2.01462	-1.69388	-2.02625	-1.8905	-0.730781	-1.85425	-1.95838	6.90235	-0.046526	0.18784	0.264553	0.286862	1.00628	0.273842	0.0442059	0.0433039	0.039598	26.9219	-85.4249	-95.8376
YLL041C	SDH2	0.233865	-0.0366064	-1.33715	-1.1318	-2.57555	-2.22678	0.0986292	-1.23448	-2.40117	6.74482	6.62856	0.156344	0.255254	0.284748	1.02395	1.00984	0.143873	0.164971	0.152598	109.863	-23.4475	-140.117
BY4743	BY4743	NaN	NaN	NaN	NaN	0.986917	1.12967	#DIV/0!	#DIV/0!	1.05829	6.53894	6.18263	2.55727	3.6791	4.76382	0.990618	1.05584	0.813873	0.863971	0.941931	#DIV/0!	#DIV/0!	205.829
YLR044C	PDC1	0.0495183	-0.298726	-0.0127932	-0.023643	0.0207272	-0.374343	-0.124604	-0.0182181	-0.176808	6.30363	7.22094	2.22185	3.18786	4.0562	0.992951	1.12917	0.768206	0.785637	0.741931	87.5396	98.1782	82.3192
YLR067C	PET309	-0.382057	-0.889221	-1.44933	-0.777314	-2.1498	-1.92983	-0.635639	-1.11332	-2.03982	6.98948	0.0503845	0.1835	0.29305	0.337525	1.01362	-0.00449168	0.0358725	0.0363039	0.0349314	36.4361	-11.3323	-103.982
YLR070C	XYL2	0.00334397	-0.200618	-0.166007	-0.0509614	0.324661	-0.210988	-0.0986372	-0.108484	0.0568366	7.24898	7.25242	2.52615	3.66223	4.78678	1.05195	1.13351	0.829539	0.858971	0.800265	90.1363	89.1516	105.684
BY4741	BY4741	NaN	NaN	NaN	NaN	0.280381	0.074652	#DIV/0!	#DIV/0!	0.177516	6.72652	7.07955	2.74026	4.02814	4.9288	1.00995	1.09984	0.883206	0.873971	0.842265	#DIV/0!	#DIV/0!	117.752
YLR071C		NaN	NaN	NaN	NaN	1.15993	0.717537	#DIV/0!	#DIV/0!	0.938736	6.92834	6.05011	2.61665	3.72601	4.81439	0.976284	1.08717	0.832539	0.891304	0.888265	#DIV/0!	#DIV/0!	193.874
YLR081W	GAL2	0.190434	-0.055103	-1.77797	-0.88285	0.138028	-0.2712	0.0676656	-1.33041	-0.0665862	7.14788	0.99888	2.56588	3.67271	4.51118	1.03662	0.819508	0.872873	0.950637	0.840265	106.767	-33.0411	93.3414
BY4743	BY4743	NaN	NaN	NaN	NaN	0.859797	1.14333	#DIV/0!	#DIV/0!	1.00156	6.53696	6.00975	2.64554	3.80456	4.85265	0.977951	1.08751	0.820539	0.872637	0.860931	#DIV/0!	#DIV/0!	200.156
YLR087C	CSF1	-1.79148	-1.64765	-1.55549	-1.14963	-1.5578	-2.10836	-1.71956	-1.35256	-1.83308	7.1656	7.18148	1.9003	2.98836	3.99879	0.957951	1.16217	0.702539	0.710637	0.705265	-71.9563	-35.2559	-83.308
YLR113W	HOG1	-0.600486	-0.720435	-1.03373	-0.910804	-0.196515	-0.765748	-0.66046	-0.972265	-0.481131	7.25146	6.97019	2.37021	3.55796	4.78498	1.00195	0.981175	0.854539	0.880304	0.825265	33.954	2.7735	51.8869
YML054C	CYB2	0.110935	0.016688	-0.140275	0.368683	0.746344	0.28488	0.0638115	0.114204	0.515612	6.94067	7.30673	2.76697	3.97269	4.80724	1.01562	1.12817	0.747206	0.746971	0.758265	106.381	111.42	151.561
YML051W	GAL80	-0.319092	-0.583978	0.0520616	0.110146	-1.94851	-1.94088	-0.451535	0.0811037	-1.9447	6.84631	7.23248	2.7007	3.9218	4.84441	1.01462	1.15017	0.717539	0.772971	0.755931	54.8465	108.11	-94.4695
YML048W	GSF2	0.287725	-0.325472	-1.45222	-1.45697	-0.635762	-1.1999	-0.0188736	-1.4546	-0.917833	7.14707	5.97366	1.71322	2.62657	3.53134	1.07862	1.22684	0.751206	0.821637	0.791931	98.1126	-45.4599	8.21667
YML004C	GLO1	-0.529669	-0.562995	-0.629226	-0.587445	-0.744853	-1.32193	-0.546332	-0.608335	-1.03339	7.27607	7.50432	2.60772	3.76126	4.87976	1.01528	1.13751	0.871873	0.884304	0.832931	45.3668	39.1665	-3.33904
YMR011W	HXT2	0.310858	0.0906108	0.105609	0.04552	0.534039	-0.149736	0.200734	0.0755646	0.192151	7.11414	7.03805	2.62476	3.85065	4.94525	1.01795	1.08817	0.881873	0.896971	0.843598	120.073	107.556	119.215
YMR030W	RSF1	0.288034	-0.133985	0.221077	0.268345	0.65693	0.13189	0.0770245	0.244711	0.39441	7.09519	7.18543	2.64433	3.7983	4.77532	1.02895	1.13017	0.819206	0.812971	0.771931	107.702	124.471	139.441
YMR041C	ARA2	-0.82433	-1.25222	0.0141945	-0.0548545	-1.51317	-1.97726	-1.03827	-0.02033	-1.74522	6.77811	7.23558	1.67325	2.54334	3.49501	1.03195	1.14784	0.758539	0.812304	0.776931	-3.82739	97.967	-74.5217
YMR140W	SIP5	-0.0630477	-0.582677	-0.025865	0.12325	-1.16365	-1.55575	-0.322863	0.0486925	-1.3597	7.17683	7.16512	1.81883	2.76164	3.77156	1.02162	1.18351	0.713206	0.758304	0.740265	67.7137	104.869	-35.9703
YMR145C	NDE1	-1.93033	-1.86473	-0.129804	-0.271423	-0.449486	-0.758886	-1.89753	-0.200613	-0.604186	7.08754	7.34395	1.81835	2.89216	3.71893	1.05762	1.19984	0.710539	0.701971	0.670265	-89.7533	79.9387	39.5814
YMR256c		NaN	NaN	NaN	NaN	1.12283	0.611898	#DIV/0!	#DIV/0!	0.867366	6.88985	6.59907	2.61937	3.70912	4.82897	0.986951	1.06251	0.830206	0.883304	0.870265	#DIV/0!	#DIV/0!	186.737
YMR257C	PET111	-0.568469	-0.800409	-1.46538	-0.752201	-2.2251	-1.37888	-0.684439	-1.10879	-1.80199	7.13223	0.131912	0.203686	0.297496	0.334464	0.999951	0.015175	0.0558725	0.0579706	0.053598	31.5561	-10.8791	-80.1991
YMR170C	ALD2	0.0830451	-0.391651	0.278337	0.457696	0.533093	0.0677113	-0.154303	0.368017	0.300402	7.11859	6.94265	2.63496	3.99719	4.95825	1.01895	1.13084	0.897873	0.950637	0.906598	84.5697	136.802	130.04
YMR205C	PFK2	-1.6982	-1.94437	-0.574405	-0.137702	-2.33106	-1.8046	-1.82129	-0.356054	-2.06783	6.90196	7.32169	0.399388	0.536546	2.51556	1.05428	1.09951	0.428539	0.537971	0.801931	-82.1289	64.3946	-106.783
YMR267W	PPA2	-1.05191	-1.34976	-2.03929	-1.46124	NaN	-1.78385	-1.20084	-1.75027	-1.78385	7.22295	0.151598	0.271591	0.260435	0.277596	0.997618	-0.00315835	0.0338725	0.0349706	0.0359314	-20.0837	-75.0266	-78.3852
YMR278W	PGM3	0.290133	0.0663652	-0.119515	0.12972	0.29391	-0.318143	0.178249	0.00510273	-0.0121166	7.29496	5.65379	2.62173	3.8412	4.99073	1.02428	1.08551	0.884206	0.895304	0.850931	117.825	100.51	98.7883
YMR280C	CAT8	0.257241	-0.000870251	0.136816	0.147094	0.499153	-0.0295663	0.128185	0.141955	0.234793	7.30368	5.8441	2.48035	3.67262	4.78247	1.03362	1.08884	0.862539	0.874971	0.826598	112.819	114.195	123.479
YMR282C	AEP2	-0.847447	-1.01119	-1.68909	NaN	-2.01243	-1.72083	-0.929319	-1.68909	-1.86663	7.23773	0.007615	0.251123	0.308238	0.223249	0.986284	0.00350832	0.0455392	0.0486373	0.045598	7.06807	-68.9092	-86.6628
YMR303C	ADH2	0.113095	-0.0963648	-0.00781567	0.0326415	0.529777	0.238299	0.00836533	0.0124129	0.384038	7.20412	5.91512	2.89207	4.08789	5.33074	1.02795	1.10451	0.876539	0.873304	0.820931	100.837	101.241	138.404
YNL318C	HXT14	-0.422937	-1.42153	-0.519661	-0.610838	-1.08424	-1.6491	-0.922234	-0.56525	-1.36667	7.25482	7.04291	2.03692	3.22612	4.37414	1.02862	1.16917	0.817539	0.850637	0.806265	7.77662	43.475	-36.6671
YNL257C	SIP3	-1.80248	-1.76682	-1.08802	-0.538611	-1.18319	-1.83014	-1.78465	-0.813314	-1.50666	7.3133	7.23533	1.80711	2.76776	3.81014	1.01128	1.14551	0.760539	0.847637	0.775598	-78.4651	18.6686	-50.6661
YOR037W	CYC2	-0.116914	-0.400782	-1.29085	-1.26459	-1.88828	-1.99889	-0.258848	-1.27772	-1.94359	7.28897	7.69421	2.53906	3.81912	0.446451	1.02028	1.14317	0.794873	0.795971	0.785265	74.1152	-27.7722	-94.3586
YOR040W	GLO4	-0.482617	-0.842205	-0.0828963	-0.0653942	-0.51196	-0.825588	-0.662411	-0.0741453	-0.668774	7.22253	7.42326	2.02455	3.13428	4.26654	1.00662	1.15484	0.834873	0.888637	0.840931	33.7589	92.5855	33.1226
YOR047C	STD1	-0.611086	-0.509683	0.482729	0.539751	-0.248924	-0.829384	-0.560384	0.51124	-0.539154	7.18425	7.28718	2.60536	2.93143	4.92345	1.01128	1.15984	0.962206	0.985304	0.910265	43.9616	151.124	46.0846
YOR065W	CYT1	-1.82785	-1.90507	-1.60284	-0.26614	-2.15609	-1.21253	-1.86646	-0.934488	-1.68431	7.1875	0.15107	0.250352	0.28941	0.299354	0.928951	-0.00182501	0.0352059	0.0349706	0.0372647	-86.6461	6.55124	-68.4311
BY4741	BY4741	NaN	NaN	NaN	NaN	0.355394	0.174882	#DIV/0!	#DIV/0!	0.265138	7.29951	6.85023	2.68379	3.87122	4.91493	1.02428	1.06551	0.884539	0.897304	0.848598	#DIV/0!	#DIV/0!	126.514
YOR290C	SNF2	-0.048923	0.0561547	0.530934	0.457351	0.440121	0.0262037	0.00361584	0.494143	0.233162	7.35986	7.10863	2.62578	4.11191	5.04406	1.03562	1.14951	0.927873	0.899637	0.888598	100.362	149.414	123.316
YOR347C	PYK2	0.0886633	-0.22854	0.0463001	0.0325198	-0.698207	-1.20097	-0.0699383	0.03941	-0.949587	6.96507	6.99688	2.48338	3.49639	4.25815	1.03595	1.13751	0.754873	0.659971	0.632931	93.0062	103.941	5.04133
BY4741	BY4741	NaN	NaN	NaN	NaN	0.397022	0.144698	#DIV/0!	#DIV/0!	0.27086	7.46155	7.29108	2.677	3.80303	4.16956	1.01062	1.09651	0.889206	0.910971	0.851265	#DIV/0!	#DIV/0!	127.086
YOR355W	GDS1	NaN	NaN	-0.169647	-0.295992	-0.621117	-0.908961	#DIV/0!	-0.23282	-0.765039	7.26573	7.34065	1.24858	1.85277	1.99589	0.684951	0.953842	0.568873	0.710637	0.636598	#DIV/0!	76.718	23.4961
YOR358W	HAP5	-0.217215	-0.411634	-1.66305	-1.67485	-2.66113	-2.28095	-0.314424	-1.66895	-2.47104	7.19196	7.50657	0.196297	0.325147	0.795779	1.00162	1.09584	0.273873	0.269971	0.273265	68.5576	-66.8952	-147.104
YOR360C	PDE2	-1.05943	-0.886622	-0.706973	-0.433022	0.230714	-0.326047	-0.973028	-0.569998	-0.0476665	7.1865	7.30362	2.83489	3.93536	4.85652	0.971284	1.12984	0.774206	0.798637	0.722265	2.69719	43.0002	95.2334
BY4741	BY4741	NaN	NaN	NaN	NaN	0.232168	0.0665061	#DIV/0!	#DIV/0!	0.149337	7.10476	6.96459	2.74335	3.90882	4.49982	1.00462	1.09751	0.912539	0.940971	0.840265	#DIV/0!	#DIV/0!	114.934
YOR371C	GPB1	-1.40275	-1.73167	-0.448773	-0.868074	-1.35655	-1.96389	-1.56721	-0.658423	-1.66022	7.30675	7.3399	1.88159	2.82744	3.58263	0.993951	1.14651	0.707873	0.749637	0.749931	-56.7211	34.1577	-66.0223
YOR374W	ALD4	-0.375109	-0.934853	-0.174633	-0.0810631	-0.861859	-1.9791	-0.654981	-0.127848	-1.42048	7.29713	7.2421	1.49718	2.53678	3.41551	1.06062	1.16717	0.833539	0.919971	0.898598	34.5019	87.2152	-42.048
YOR377W	ATF1	-0.75979	-1.17156	-0.164738	-0.25926	-0.991059	-1.85769	-0.965673	-0.211999	-1.42437	7.59109	6.98339	2.0794	3.1069	4.11368	1.00928	1.12851	0.819873	0.852971	0.834265	3.43267	78.8001	-42.4373
YOL008W	COQ10	-0.46798	-0.756117	-2.05735	-1.69431	-3.04004	-2.70717	-0.612048	-1.87583	-2.8736	7.22222	7.69305	3.22803	3.77149	4.80589	1.02028	1.11784	0.886873	0.897971	0.735931	38.7952	-87.5828	-187.36
YOL051W	GAL11	-1.02807	-1.06311	-2.08331	-1.82583	-2.55544	-2.23836	-1.04559	-1.95457	-2.3969	7.00274	0.387191	1.43679	2.48587	3.19305	0.955284	0.557175	0.536873	0.592304	0.569265	-4.55893	-95.4568	-139.69
YOL056W	GPM3	-0.0872592	-0.980518	-0.00951883	0.467378	0.0739462	-0.21186	-0.533889	0.22893	-0.068957	7.09145	7.1986	2.69439	4.26895	4.89643	1.02862	1.19684	0.900873	0.960304	0.876265	46.6111	122.893	93.1043
YOL059W	GPD2	0.104693	-0.12879	-0.242014	0.0683496	-0.802666	-1.16496	-0.0120483	-0.0868322	-0.983812	7.44527	7.25982	2.25144	3.43267	4.6	1.04328	1.12284	0.821873	0.835971	0.802265	98.7952	91.3168	1.61883
YOL061W	PRS5	-1.12629	-1.40602	-0.647553	-0.441703	-1.85046	-2.42114	-1.26615	-0.544628	-2.1358	7.41306	7.17372	2.30922	3.47784	4.48555	1.00495	1.08384	0.790206	0.805304	0.767265	-26.6154	45.5372	-113.58
BY4741	BY4741	NaN	NaN	NaN	NaN	0.522502	0.0916272	#DIV/0!	#DIV/0!	0.307064	7.22874	7.29567	2.60969	3.8092	4.83864	1.01562	1.08784	0.880539	0.892304	0.837931	#DIV/0!	#DIV/0!	130.706
BY4741	BY4741	0.0879569	0.0283517	NaN	-0.0476992	0.353369	-0.182119	0.0581543	-0.0476992	0.0856249	6.96965	7.34454	2.91938	3.667	4.77559	1.0205	1.08612	0.921167	0.884559	0.821755	105.815	95.2301	108.562
YOL067C	RTG1	-1.02362	-1.1424	-0.0919945	-0.104169	-0.558644	-1.00235	-1.08301	-0.0980816	-0.780495	6.70773	7.39966	2.07668	3.1025	4.28811	0.970829	1.11379	0.830833	0.873892	0.828088	-8.30105	90.1918	21.9505
YOL071W	EMI5	0.091806	-0.242663	-1.1808	-0.967317	-2.55437	-0.251401	-0.0754283	-1.07406	-1.40289	6.84061	6.37466	0.283086	0.196714	0.0249221	1.0205	1.04412	0.156167	0.141225	0.121755	92.4572	-7.406	-40.2886
YOL081W	IRA2	-0.897876	-1.00771	-1.35725	-1.20251	-0.332047	-0.570043	-0.952794	-1.27988	-0.451045	6.75766	7.62099	2.77784	3.7218	5.20317	0.965496	1.11846	0.653167	0.662225	0.752088	4.72064	-27.9879	54.8955
YPL271W	ATP15	NaN	NaN	NaN	NaN	0.856023	0.0344621	#DIV/0!	#DIV/0!	0.445242	6.60117	6.67551	2.54022	3.62206	4.65135	0.998496	1.10012	0.9415	0.857559	0.828422	#DIV/0!	#DIV/0!	144.524
YPL262W	FUM1	-0.0170407	-0.332194	0.435004	0.197263	0.0408462	-0.561592	-0.174617	0.316134	-0.260373	7.00423	7.43326	2.4285	3.42406	4.53885	1.0185	1.16679	0.866167	0.871559	0.802422	82.5383	131.613	73.9627
YPL248C	GAL4	-0.0138493	0.0491399	-1.46216	-0.64123	-0.0691711	-0.747009	0.0176453	-1.05169	-0.40809	6.87109	0.172179	2.43027	3.47086	4.56264	1.02316	0.0224578	0.846167	0.873892	0.815422	101.765	-5.16928	59.191
YPL240C	HSP82	0.0502748	-0.138634	0.206799	0.231918	0.352537	-0.104083	-0.0441797	0.219359	0.124227	6.97307	7.43589	2.75046	3.81079	5.04552	1.02683	1.12912	0.8975	0.907892	0.833755	95.582	121.936	112.423
YPL215W	CBP3	-0.621913	-0.696428	-1.33283	NaN	-2.16156	-2.33045	-0.659171	-1.33283	-2.24601	6.48806	0.242514	0.431028	0.193651	0.244125	0.998496	0.00945781	0.0488333	0.0498922	0.0444216	34.0829	-33.283	-124.601
BY4743	BY4743	NaN	NaN	NaN	NaN	0.883158	0.0315567	#DIV/0!	#DIV/0!	0.457357	6.36935	6.31104	2.23797	3.52187	4.52158	0.981496	1.09112	1.0285	0.872225	0.894755	#DIV/0!	#DIV/0!	145.736
YPL203W	TPK2	0.364411	0.10878	-0.0365094	0.18198	0.323377	-0.0866324	0.236595	0.0727351	0.118372	7.18759	6.92289	2.68196	3.55702	4.70598	1.00416	1.10646	0.8755	0.870225	0.804088	123.66	107.274	111.837
YPL172C	COX10	-0.629661	-0.896598	-1.68134	NaN	-2.33345	-2.11171	-0.763129	-1.68134	-2.22258	7.12229	0.153914	0.488362	0.307351	0.3101	0.999829	-0.00720885	0.0425	0.0385588	0.0340882	23.6871	-68.1343	-122.258
YPL159C	PET20	-0.069761	-0.361503	-0.346689	-0.225048	0.282216	-0.442716	-0.215632	-0.285868	-0.0802501	7.1608	7.52281	2.64373	3.86757	5.26422	1.0275	1.13312	0.903167	0.899225	0.825088	78.4368	71.4132	91.975
BY4741	BY4741	NaN	NaN	NaN	NaN	0.356495	-0.27872	#DIV/0!	#DIV/0!	0.0388875	7.11916	6.65201	2.69536	4.10339	5.28333	1.03516	1.10146	0.8975	0.888892	0.821088	#DIV/0!	#DIV/0!	103.889
YBR195C	MSI1	-0.59623	-0.751907	-0.673342	-0.468359	-0.34215	-0.8367	-0.674069	-0.57085	-0.589425	6.81424	7.14291	2.28571	3.41581	4.5226	1.02416	1.14812	0.818833	0.824559	0.747088	32.5931	42.915	41.0575
YBR196C		NaN	NaN	NaN	NaN	0.988867	0.349718	#DIV/0!	#DIV/0!	0.669293	7.14664	6.83017	2.6168	3.71469	4.80458	1.02083	1.12012	0.846833	0.897892	0.869422	#DIV/0!	#DIV/0!	166.929
BY4743	BY4743	NaN	NaN	NaN	NaN	0.875622	0.185056	#DIV/0!	#DIV/0!	0.530339	5.61084	6.00239	2.56193	3.64762	4.73404	0.972829	1.15079	0.834833	0.877559	0.848088	#DIV/0!	#DIV/0!	153.034
YBR218C	PYC2	0.282339	0.0584978	0.276453	0.460887	0.347695	0.0511478	0.170419	0.36867	0.199421	7.17481	6.93866	2.62139	3.75191	5.11442	1.02516	1.13412	0.897167	0.904559	0.832422	117.042	136.867	119.942
YDR079W	PET100	-1.00442	-1.09329	-1.78545	-1.11369	-2.10326	-1.77415	-1.04885	-1.44957	-1.9387	7.21877	0.108942	0.351862	0.213102	0.282056	0.977829	0.0104578	0.0498333	0.0495588	0.0444216	-4.8852	-44.9567	-93.8703
YDR081C		NaN	NaN	NaN	NaN	1.14562	0.533414	#DIV/0!	#DIV/0!	0.839515	5.9808	7.07564	2.61455	3.89434	4.99895	0.998829	1.13412	0.844167	0.884892	0.927088	#DIV/0!	#DIV/0!	183.952
YDR099W	BMH2	0.117405	0.0368274	0.0381937	0.176592	-0.478973	-1.00034	0.0771163	0.107393	-0.739656	7.24136	6.87532	2.50798	3.53445	4.54293	0.998162	1.13246	0.8085	0.786559	0.735422	107.712	110.739	26.0344
YDR345C	HXT3	-0.165314	-0.434376	-0.238083	0.0828311	-0.186475	-0.489282	-0.299845	-0.0776261	-0.337878	7.26427	7.36238	2.21789	3.19145	4.27331	1.0555	1.17379	0.863167	0.889559	0.829088	70.0155	92.2374	66.2122
YDR368W	YPR1	-1.04366	-1.51452	-0.596644	0.021608	-1.78512	-1.92539	-1.27909	-0.287518	-1.85526	7.00669	7.10467	1.93386	2.82685	3.68687	1.0285	1.17246	0.761833	0.791225	0.751755	-27.9092	71.2482	-85.5256
YDR375C	BCS1	0.08747	-0.0848259	-0.062565	-0.0229582	0.392747	-0.148898	0.00132205	-0.0427616	0.121925	6.84552	6.82203	2.68835	3.83291	4.91542	1.03716	1.10379	0.883833	0.878225	0.821755	100.132	95.7238	112.192
YDR387C		-0.0865916	-0.385519	-0.00406231	-0.0565723	0.0923541	-0.57573	-0.236055	-0.0303173	-0.241688	7.30839	6.76805	2.34931	3.49499	4.63346	1.0335	1.09646	0.8745	0.885892	0.811088	76.3945	96.9683	75.8312
YDR422C	SIP1	0.13932	0.00476736	0.732036	0.713625	0.123437	-0.314883	0.0720439	0.722831	-0.0957232	7.05407	6.78382	2.53556	3.71336	5.009	1.03883	1.17012	0.855833	0.864225	0.779755	107.204	172.283	90.4277
YEL024W	RIP1	-1.13444	-0.848474	-0.00350916	0.417442	0.27103	0.170899	-0.991455	0.206966	0.220965	6.79708	5.12253	2.71579	3.96707	4.92336	0.832162	0.998458	0.800833	0.797559	0.759088	0.854538	120.697	122.096
YEL039C	CYC7	-0.319711	-0.553291	0.029558	-0.011054	0.253269	-0.0927983	-0.436501	0.00925202	0.0802351	7.31746	7.12155	2.64809	3.7455	4.7667	1.02316	1.09112	0.894167	0.900559	0.830422	56.3499	100.925	108.024
YEL047C		-0.0603978	0.255921	0.141195	0.331683	0.020833	-0.495462	0.0977617	0.236439	-0.237314	7.22169	6.86674	2.58511	3.75505	4.82665	1.01783	1.09012	0.8665	0.946225	0.812755	109.776	123.644	76.2686
YEL071W	DLD3	-0.509312	-1.10243	-0.5279	-0.437113	-0.833242	-0.824098	-0.805869	-0.482506	-0.82867	7.29049	7.1836	2.00984	2.9821	4.04975	1.03216	1.16612	0.840167	0.879559	0.889422	19.4131	51.7494	17.133
YER003C		NaN	NaN	NaN	NaN	0.985774	0.33133	#DIV/0!	#DIV/0!	0.658552	6.57591	6.49666	2.57818	3.64352	4.64257	0.979496	1.08846	0.838167	0.879225	0.857422	#DIV/0!	#DIV/0!	165.855
YER020W	GPA2	-0.890972	-1.57665	-0.844127	0.00846581	-1.00703	-1.20818	-1.23381	-0.41783	-1.1076	6.96391	7.27644	2.04096	2.95511	4.08595	1.07483	1.15646	0.842833	0.885225	0.863755	-23.3811	58.217	-10.7601
YER054C	GIP2	-0.443328	-0.918886	-0.254596	-0.135813	-0.891418	-1.43975	-0.681107	-0.195204	-1.16558	7.37009	7.46721	1.88594	2.94696	3.92819	1.03083	1.17746	0.765833	0.816559	0.793088	31.8893	80.4796	-16.5585
YER061C	CEM1	-1.5645	-1.48334	-1.38117	-0.98091	-2.5781	-2.30748	-1.52392	-1.18104	-2.44279	7.36085	6.89709	0.276825	0.32653	0.575507	0.937162	1.07412	0.154833	0.156559	0.139088	-52.3917	-18.1042	-144.279
YER062C	HOR2	-0.411044	-0.993833	-0.130988	0.122595	-0.43396	-0.801793	-0.702439	-0.00419625	-0.617876	7.24006	7.17402	2.31745	3.42677	4.57196	1.02216	1.11912	0.851167	0.869225	0.816088	29.7561	99.5804	38.2124
YER065C	ICL1	-1.07343	-1.69563	-0.270496	0.150629	-1.01934	-1.50677	-1.38453	-0.0599333	-1.26306	7.37323	6.33067	1.86035	2.84534	3.81401	1.01883	1.11479	0.758833	0.808225	0.772088	-38.4531	94.0067	-26.3056
YER068W	MOT2	0.0906472	-0.0645655	0.0525678	-0.160895	-0.168489	-0.527536	0.0130408	-0.0541635	-0.348013	7.40389	7.43862	2.45614	3.43266	4.48315	1.02716	1.12946	0.874833	0.917892	0.810755	101.304	94.5836	65.1987
YER073W	ALD5	0.197062	-0.00348109	-0.0468273	-0.166915	-0.625833	-0.772217	0.0967907	-0.106871	-0.699025	7.31693	6.77392	2.17645	3.17719	4.14674	1.02216	1.14979	0.839833	0.855892	0.827088	109.679	89.3129	30.0975
YGR174C	CBP4	-0.22654	-0.471002	-1.63465	-1.61466	-2.95141	-3.1623	-0.348771	-1.62466	-3.05686	7.34834	7.26252	2.09888	3.45436	3.60284	1.01583	1.14546	0.763833	0.722559	0.827088	65.1229	-62.4658	-205.686
YGR177C	ATF2	0.212864	0.0165486	-0.12512	-0.190944	-1.09917	-1.25771	0.114706	-0.158032	-1.17844	7.13956	7.43627	1.84958	3.08251	4.03503	1.0325	1.14679	0.890833	0.848559	0.869088	111.471	84.1968	-17.8442
YGR183C	QCR9	-0.392725	-0.579787	-1.09533	-0.978638	-2.77195	-2.59199	-0.486256	-1.03698	-2.68197	6.9109	6.90238	2.81505	3.41313	4.65276	1.00283	1.09912	0.800833	0.693225	0.638088	51.3744	-3.69847	-168.197
YGR192C	TDH3	-0.704836	-0.8492	-0.23335	-0.33985	0.290551	-0.135463	-0.777018	-0.2866	0.0775442	6.88331	7.0833	3.02642	3.89912	5.0693	1.04016	1.16079	0.9185	0.910892	0.895088	22.2982	71.34	107.754
YGR193C	PDX1	-0.22943	-0.340472	0.384895	0.312665	0.149739	-0.625507	-0.284951	0.34878	-0.237884	7.38982	7.30851	2.47147	3.40363	4.46799	1.02883	1.21046	0.9185	0.979559	0.943422	71.5049	134.878	76.2116
BY4741	BY4741	NaN	NaN	NaN	NaN	0.407494	0.0197035	#DIV/0!	#DIV/0!	0.213599	7.17331	7.18468	2.82904	3.99454	5.02236	1.03083	1.10012	0.911167	0.892559	0.826755	#DIV/0!	#DIV/0!	121.36
YGR194C	XKS1	NaN	NaN	NaN	NaN	-0.0756683	-0.217971	#DIV/0!	#DIV/0!	-0.14682	7.1263	6.97034	0.958525	0.346439	2.87721	0.993829	1.10746	0.8425	0.967225	0.871422	#DIV/0!	#DIV/0!	85.318
YHL038C	CBP2	-0.778909	-0.927206	-1.86994	-1.28255	-2.4541	-2.10456	-0.853058	-1.57624	-2.27933	7.01184	0.390531	0.34627	0.229255	0.227139	1.02016	0.00979115	0.0525	0.0538922	0.0487549	14.6942	-57.6242	-127.933
BY4741	BY4741	NaN	NaN	NaN	NaN	0.339424	-0.1608	#DIV/0!	#DIV/0!	0.089312	7.45336	7.02955	2.70454	3.95597	4.94087	1.02016	1.09479	0.907833	0.904225	0.832755	#DIV/0!	#DIV/0!	108.931
YHL032C	GUT1	-1.32236	-1.63288	-1.21378	-0.843741	-1.53654	-1.71709	-1.47762	-1.02876	-1.62682	7.44416	7.07277	2.08991	3.01355	4.03462	1.0195	1.13812	0.8155	0.842559	0.813422	-47.7622	-2.87614	-62.6818
YHR051W	COX6	-1.73968	-1.65702	-2.10381	-1.79303	-2.49341	-1.94091	-1.69835	-1.94842	-2.21716	6.71826	0.278158	0.375848	0.139118	0.382706	0.979162	0.0241245	0.0521667	0.0528922	0.0497549	-69.8349	-94.8418	-121.716
YHR092C	HXT4	0.18134	-0.116835	0.298851	0.16692	0.0572955	-0.192414	0.032252	0.232886	-0.0675594	7.3879	7.24612	2.942	3.82427	5.12774	1.04483	1.18579	0.938833	1.03623	0.911088	103.225	123.289	93.2441
BY4741	BY4741	NaN	NaN	NaN	NaN	0.240318	-0.220654	#DIV/0!	#DIV/0!	0.00983157	6.42289	7.3598	2.81368	4.08145	5.14301	1.01316	1.10279	0.934167	0.888892	0.870088	#DIV/0!	#DIV/0!	100.983
YHR094C	HXT1	0.200208	-0.0681169	-0.00919617	-0.0499714	0.290815	0.00650852	0.0660454	-0.0295838	0.148662	6.92839	7.50321	2.63658	3.85497	5.01218	1.03783	1.10279	0.8995	0.886559	0.827422	106.605	97.0416	114.866
YHR096C	HXT5	-0.000267747	-0.589335	0.3446	0.282886	0.141823	-0.318059	-0.294801	0.313743	-0.0881184	7.20162	7.58242	2.47513	3.52284	4.65451	1.0315	1.18746	0.884833	0.897559	0.835422	70.5199	131.374	91.1882
YHR104W	GRE3	0.260924	-0.0190401	0.0319433	0.063824	-0.983767	-1.55046	0.120942	0.0478837	-1.26711	7.3501	6.92202	1.9308	3.18713	4.26648	0.984829	1.16546	0.835833	0.863892	0.816422	112.094	104.788	-26.7115
YHR116W	COX23	-0.498226	-0.893459	-2.13093	-1.78784	-2.43402	-2.18912	-0.695842	-1.95939	-2.31157	7.28102	6.86103	0.869669	2.81285	3.38842	1.01783	1.09112	0.548167	0.787559	0.636088	30.4158	-95.9388	-131.157
YHR135C	YCK1	-0.298999	-0.473345	-0.238242	-0.232866	0.339654	-0.4233	-0.386172	-0.235554	-0.0418229	7.42624	7.1822	2.54867	3.70513	4.56162	1.03716	1.12546	0.836167	0.816559	0.778088	61.3828	76.4446	95.8177
YHR163W	SOL3	-1.43961	-1.81088	-0.241199	-0.433039	-1.78467	-2.16863	-1.62525	-0.337119	-1.97665	7.4768	7.21208	2.20619	3.19016	4.0746	1.02516	1.15946	0.8445	0.873892	0.830422	-62.5246	66.2881	-97.6648
YHR183W	GND1	-1.75534	-1.73529	-1.33902	-1.28221	-2.61929	-2.7904	-1.74531	-1.31062	-2.70484	7.06077	6.82921	1.886	3.04622	3.70138	0.803162	0.972791	0.616833	0.613892	0.572755	-74.5315	-31.0615	-170.484
YCL039W	GID7	-0.408246	-0.432243	-0.365659	-0.222603	0.0608961	-0.487556	-0.420244	-0.294131	-0.21333	6.66947	7.53983	2.41857	3.22273	4.19771	1.02483	1.10446	0.8685	0.883225	0.813422	57.9756	70.5869	78.667
BY4741	BY4741	NaN	NaN	NaN	NaN	0.362377	-0.239038	#DIV/0!	#DIV/0!	0.0616698	6.83301	7.19939	2.51392	3.76326	4.99147	1.03616	1.10679	0.8885	0.882225	0.833755	#DIV/0!	#DIV/0!	106.167
BY4741	BY4741	-0.098156	-0.0948261	0.0380592	-0.0497388	0.118802	0.0200654	-0.096491	-0.00583983	0.0694338	7.48398	7.38989	2.77624	4.2631	4.15729	1.01293	1.05954	0.847637	0.860363	0.876373	90.3509	99.416	106.943
YCL040W	GLK1	0.229622	0.0934996	-0.192702	-0.0564518	0.326337	0.0636072	0.161561	-0.124577	0.194972	7.49891	7.63792	2.8317	4.22577	4.89196	1.0266	1.10454	0.871304	0.809696	0.890039	116.156	87.5423	119.497
YCR005C	CIT2	-0.0924756	-0.405064	-0.0427988	-0.05342	0.0455206	0.220218	-0.24877	-0.0481094	0.132869	7.39399	7.36158	2.73377	3.99736	4.17265	1.02293	1.06454	0.861637	0.853696	0.882706	75.123	95.1891	113.287
YCR021C	HSP30	0.353131	0.0396863	-0.0873255	-0.238704	0.482032	0.340931	0.196409	-0.163015	0.411482	7.3275	7.21899	2.65991	4.27926	4.55887	1.0216	1.07321	0.863637	0.857363	0.820039	119.641	83.6985	141.148
YLR134W	PDC5	0.280888	0.0452653	0.0613904	0.137345	0.309328	-0.42267	0.163077	0.0993677	-0.0566714	7.33227	7.28131	2.62043	4.05762	4.23231	1.03527	1.11487	0.796971	0.791696	0.772373	116.308	109.937	94.3329
YLR164W		0.24451	-0.10729	-0.0518324	-0.0120506	-0.807061	-1.2169	0.0686101	-0.0319415	-1.01198	7.33009	7.17792	1.8666	2.88726	3.17885	1.03027	1.11521	0.814304	0.847696	0.796373	106.861	96.8058	-1.19812
YLR174W	IDP2	0.240197	-0.0242446	0.137295	0.093625	-0.132383	-0.705048	0.107976	0.11546	-0.418716	7.32166	6.93411	2.13674	3.402	3.64021	1.02427	1.12687	0.855971	0.863696	0.875039	110.798	111.546	58.1284
YLR201C	COQ9	0.162069	-0.0120255	0.399326	0.573434	0.449076	0.227934	0.0750215	0.48638	0.338505	6.96387	7.15756	2.60066	4.08168	4.0858	1.03793	1.13854	0.862637	0.849029	0.889373	107.502	148.638	133.85
YLR204W	QRI5	-0.655944	-0.983034	-1.35521	-0.895409	-2.15368	NaN	-0.819489	-1.12531	-2.15368	7.14636	0.18846	0.293122	0.195586	0.477054	0.9906	0.00420588	0.0496373	0.0523627	0.0473725	18.0511	-12.5309	-115.368
BY4743	BY4743	NaN	NaN	NaN	NaN	1.04579	0.66472	#DIV/0!	#DIV/0!	0.855253	6.32839	6.21836	2.49018	3.8557	0.397218	0.997933	1.04421	0.801637	0.882363	0.858039	#DIV/0!	#DIV/0!	185.525
YKL016C	ATP7	0.294077	0.043264	-0.146005	-0.0515547	-0.162662	-0.596191	0.16867	-0.0987801	-0.379426	7.3233	7.1822	2.36541	3.96663	4.05772	1.03893	1.10587	0.882637	0.826029	0.802706	116.867	90.122	62.0574
YKL029C	MAE1	0.301691	-0.125615	0.0504324	-0.0602064	-1.13959	-1.75933	0.0880383	-0.004887	-1.44946	7.31725	7.08988	1.74816	2.90677	2.93372	1.0196	1.15454	0.829637	0.832696	0.842373	108.804	99.5113	-44.9463
YKL035W		NaN	NaN	NaN	NaN	1.04704	0.665246	#DIV/0!	#DIV/0!	0.856143	7.13067	6.16655	2.76064	3.8795	4.02953	0.992266	1.08821	0.820304	0.884029	0.862373	#DIV/0!	#DIV/0!	185.614
BY4741	BY4741	NaN	NaN	NaN	NaN	0.318017	0.0393665	#DIV/0!	#DIV/0!	0.178692	7.36799	7.15494	2.75005	4.00756	4.12726	1.02393	1.06687	0.877971	0.883029	0.812706	#DIV/0!	#DIV/0!	117.869
YKL038W	RGT1	-0.214381	-0.510241	-1.43725	-1.26511	-2.31524	-1.72947	-0.362311	-1.35118	-2.02236	7.2527	7.12786	2.26659	3.68695	3.81789	1.03627	1.11521	0.776971	0.687363	0.664373	63.7689	-35.1183	-102.236
YKL048C	ELM1	-1.10261	-1.15603	-0.155692	0.118095	-0.545411	-1.57011	-1.12932	-0.0187986	-1.05776	7.10488	7.10414	2.16892	3.26864	3.18203	0.9366	1.07554	0.757637	0.764029	0.782039	-12.932	98.1201	-5.77622
BY4743	BY4743	NaN	NaN	NaN	NaN	0.890691	0.545617	#DIV/0!	#DIV/0!	0.718154	7.02049	6.44925	2.28394	3.65299	3.94949	0.972933	1.04321	0.818304	0.894696	0.870039	#DIV/0!	#DIV/0!	171.815
YKL166C	TPK3	-1.69547	-1.41881	-0.108299	-0.605496	-1.57806	-1.61246	-1.55714	-0.356897	-1.59526	6.99896	7.09145	1.78978	2.93845	2.36275	1.04593	1.14221	0.812637	0.840029	0.861373	-55.7141	64.3103	-59.5263
YKL181W		NaN	NaN	NaN	NaN	0.559774	0.284002	#DIV/0!	#DIV/0!	0.421888	6.93284	6.27489	2.29318	3.76055	3.69612	1.00593	1.07121	0.833304	0.967029	0.919373	#DIV/0!	#DIV/0!	142.189
YGR043C	NQM1	0.248951	-0.0443494	0.188668	0.248892	0.355483	-0.131437	0.102301	0.21878	0.112023	7.27215	7.19779	2.56815	0.349751	0.773092	1.04193	1.09421	0.867637	0.915363	0.918039	110.23	121.878	111.202
YGR062C	COX18	-0.64206	-0.763727	-1.26899	-1.15907	-2.04727	NaN	-0.702894	-1.21403	-2.04727	7.29793	0.365342	0.355094	0.328042	0.241851	1.00027	0.00487255	0.0343039	0.0396961	0.0357059	29.7106	-21.403	-104.727
YGR087C	PDC6	0.283679	-0.00427715	-0.0411625	-0.0522867	0.235154	-0.169446	0.139701	-0.0467246	0.0328537	7.08577	6.8322	2.35615	3.84843	3.97336	1.02827	1.08221	0.866304	0.876029	0.827706	113.97	95.3275	103.285
YGR088W	CTT1	0.168655	-0.0285564	-0.168098	-0.0931586	-0.612815	-1.17332	0.0700493	-0.130628	-0.893066	7.48806	7.07804	2.04871	2.68237	3.27165	1.03293	1.10554	0.812304	0.848029	0.828706	107.005	86.9372	10.6934
YKL060C		NaN	NaN	NaN	NaN	1.07393	0.59376	#DIV/0!	#DIV/0!	0.833845	7.00666	6.38552	2.75444	3.66641	4.05117	0.999933	1.08087	0.826304	0.885696	0.862706	#DIV/0!	#DIV/0!	183.384
YKL062W	MSN4	0.100377	-0.206325	-0.150312	0.0467961	0.149141	-0.0758877	-0.0529736	-0.0517578	0.0366266	7.41163	7.05859	2.20916	3.14045	3.31623	1.03193	1.07654	0.822637	0.840029	0.790039	94.7026	94.8242	103.663
YKL085W	MDH1	0.159252	-0.448493	-0.0885035	-0.183227	-1.64259	-1.50174	-0.144621	-0.135865	-1.57217	7.25958	7.11991	0.267554	0.700641	1.195	1.0256	1.07321	0.246304	0.252696	0.251039	85.5379	86.4135	-57.2166
YKL087C	CYT2	-0.34781	-0.566935	-2.17658	-1.6732	-2.69036	-2.5108	-0.457372	-1.92489	-2.60058	7.41483	7.6699	1.04996	2.55653	2.95679	1.00793	1.12787	0.662637	0.708696	0.609039	54.2628	-92.489	-160.058
YKL104C		NaN	NaN	NaN	NaN	1.00299	0.539427	#DIV/0!	#DIV/0!	0.771207	7.15018	6.39897	2.658	3.81408	3.92494	0.9826	1.07754	0.842637	0.942696	0.873039	#DIV/0!	#DIV/0!	177.121
YKL109W	HAP4	-0.112216	-0.611381	-0.0196391	-0.370325	-0.870881	-1.66161	-0.361798	-0.194982	-1.26625	7.33672	7.11925	2.41301	2.85474	2.78608	1.02927	1.13754	0.717971	0.831363	0.771706	63.8202	80.5018	-26.6246
YKL120W	OAC1	0.095739	-0.29095	-0.0444416	0.00181715	-0.0892336	-0.136532	-0.0976057	-0.0213122	-0.112883	7.28757	7.19248	2.41465	3.60182	1.03905	1.03593	1.09854	0.808304	0.875029	0.936706	90.2394	97.8688	88.7117
YKL127W	PGM1	-0.678761	-1.07795	-0.204721	-0.499714	-0.555641	-0.904696	-0.878358	-0.352218	-0.730169	6.92387	7.06893	2.18385	3.46485	3.62777	1.00593	1.17687	0.829304	0.875029	0.832373	12.1642	64.7782	26.9831
YKL141W		NaN	NaN	NaN	NaN	1.12001	0.514271	#DIV/0!	#DIV/0!	0.817138	7.54017	7.11026	3.50641	4.44017	3.48887	0.9876	0.997873	0.923637	0.802363	0.754039	#DIV/0!	#DIV/0!	181.714
YKL148C	SDH1	0.0556584	-0.14416	-1.1191	-1.15182	-2.6326	-1.0814	-0.0442509	-1.13546	-1.857	7.40613	6.93983	0.34801	0.694835	0.371048	1.02593	0.981873	0.189304	0.228029	0.210373	95.5749	-13.5462	-85.6998
YKL152C		NaN	NaN	NaN	NaN	0.734899	0.772739	#DIV/0!	#DIV/0!	0.753819	7.09885	6.47195	2.81139	3.86458	4.09399	0.997266	1.04354	0.826637	0.887029	0.892373	#DIV/0!	#DIV/0!	175.382
YGR112W	SHY1	-0.328251	-0.60664	-1.97844	-1.63348	-2.31969	NaN	-0.467445	-1.80596	-2.31969	7.20447	0.477015	0.388505	0.370938	0.1302	1.01293	-0.00279412	0.0653039	0.107029	0.443373	53.2555	-80.5957	-131.969
YOR101W	RAS1	-1.6884	-1.51187	-0.348476	-0.762331	-0.885152	-1.42824	-1.60013	-0.555404	-1.1567	7.59255	7.25902	2.02858	3.06539	3.18086	1.04193	1.16487	0.791637	0.826696	0.794706	-60.0134	44.4596	-15.6698
YOR113W	AZF1	-0.39145	-0.802503	-0.461506	-0.24782	-0.615886	-1.15454	-0.596977	-0.354663	-0.885213	7.37821	7.55727	1.80861	3.11105	3.24876	0.974933	1.14921	0.782971	0.787029	0.779373	40.3023	64.5337	11.4787
YOR117W		NaN	NaN	NaN	NaN	1.11981	0.683777	#DIV/0!	#DIV/0!	0.901796	7.07517	6.54614	3.17496	3.9067	3.7368	0.979933	1.06321	1.0633	0.898696	0.980373	#DIV/0!	#DIV/0!	190.18
YOR120W	GCY1	0.0194756	-0.363352	0.0401307	0.312044	0.23594	-0.395242	-0.171938	0.176088	-0.0796508	7.43551	7.02705	2.26558	3.68448	1.14457	1.02827	1.10954	0.924637	0.922363	0.935373	82.8062	117.609	92.0349
YOR125C	CAT5	0.0454418	-0.161482	0.0559552	-0.0177544	-0.558881	-1.10991	-0.0580202	0.0191004	-0.834396	7.37472	6.87643	2.43144	3.50292	2.52194	1.0366	1.17387	0.878637	0.886029	0.917706	94.198	101.91	16.5604
YOR136W	IDH2	-1.483	-1.54362	-0.586942	-0.446495	-1.19637	-1.85001	-1.51331	-0.516719	-1.52319	7.04387	7.02756	1.71347	2.93676	3.02622	1.0036	1.11854	0.776304	0.810029	0.776706	-51.3312	48.3281	-52.319
YOR142W	LSC1	-1.41037	-1.52684	-0.524132	-0.0366616	-1.31047	-1.84511	-1.4686	-0.280397	-1.57779	7.23144	7.31052	0.962875	2.8335	3.36602	0.9866	1.13121	0.875637	0.826029	0.791039	-46.8603	71.9603	-57.779
YOR178C	GAC1	-0.0241903	-0.174816	0.579285	0.44892	0.0693959	-0.197281	-0.0995034	0.514103	-0.0639427	7.41187	7.14537	2.54017	3.63368	3.78041	1.06827	1.18387	0.770637	0.809029	0.778373	90.0497	151.41	93.6057
BY4741	BY4741	NaN	NaN	NaN	NaN	0.363119	0.26198	#DIV/0!	#DIV/0!	0.312549	7.53618	7.35024	3.07896	3.54596	4.53897	1.02493	1.05687	0.869637	0.882696	0.838706	#DIV/0!	#DIV/0!	131.255
YOR190W	SPR1	0.155157	-0.194272	0.656379	0.556069	0.134746	-0.476613	-0.0195574	0.606224	-0.170933	7.36934	6.8721	2.59985	3.41737	4.09731	1.03693	1.16354	0.931637	0.968696	0.805373	98.0443	160.622	82.9067
YJL216C		-1.45343	-1.37037	-0.644748	-0.355291	-1.19476	-1.88669	-1.4119	-0.50002	-1.54073	7.39229	6.77021	2.03767	1.67531	3.30391	1.05327	1.17187	0.859637	0.955696	0.860373	-41.1902	49.998	-54.0727
BY4741	BY4741	NaN	NaN	NaN	NaN	0.368067	0.0588232	#DIV/0!	#DIV/0!	0.213445	7.43073	6.96088	2.6563	3.76043	4.30885	1.01527	1.08454	0.893637	0.894363	0.848373	#DIV/0!	#DIV/0!	121.344
YJL214W	HXT8	0.117192	-0.174551	0.13176	-0.0597558	-0.306769	-0.496897	-0.0286798	0.0360019	-0.401833	7.15892	7.18826	1.90834	3.68599	3.21993	1.02593	1.10787	0.891971	0.912696	0.841039	97.132	103.6	59.8167
YJL209W	CBP1	0.0338867	-0.132949	0.146538	0.134027	0.320543	-0.2949	-0.0495311	0.140282	0.0128215	7.21719	7.33544	2.73842	4.03133	0.669478	1.0206	1.09154	0.743971	0.741363	0.934706	95.0469	114.028	101.282
YJL176C	SWI3	-1.0556	-0.736931	NaN	NaN	0.227045	NaN	-0.896265	#DIV/0!	0.227045	6.8681	2.64649	0.342995	0.423578	0.358696	0.683933	0.363539	0.401304	0.454029	0.552039	10.3735	#DIV/0!	122.705
BY4741	BY4741	NaN	NaN	NaN	NaN	0.400048	0.270203	#DIV/0!	#DIV/0!	0.335125	7.19581	7.29029	2.48357	3.82831	4.44575	1.02227	1.06521	0.943971	0.888696	0.940373	#DIV/0!	#DIV/0!	133.513
YJL164C	TPK1	-1.1712	-1.13036	-0.948468	-0.45826	-1.14945	-1.27836	-1.15078	-0.703364	-1.2139	6.86269	6.84424	1.79905	2.94637	3.17951	1.02727	1.16021	0.849971	0.901363	0.857039	-15.078	29.6636	-21.3905
YJL155C	FBP26	0.026414	-0.148641	0.109101	0.0583232	-0.5794	-1.07983	-0.0611133	0.0837122	-0.829618	7.22394	7.3804	2.31796	3.22486	3.17825	1.0296	1.11554	0.763971	0.792696	0.740373	93.8887	108.371	17.0382
YJL153C	INO1	-1.69917	-1.68779	-1.0161	-0.65475	-0.978434	-1.50433	-1.69348	-0.835427	-1.24138	3.97224	3.12351	2.17034	3.1208	3.12155	0.7416	0.700873	0.802971	0.853029	0.859373	-69.3478	16.4573	-24.1385
YLR258W	GSY2	-0.364114	-0.424349	0.360443	0.40241	0.223719	-0.207142	-0.394232	0.381426	0.0082888	7.25418	7.22627	2.26654	3.57616	4.29871	1.05893	1.15221	0.885304	0.871029	0.859039	60.5768	138.143	100.829
YLR273C	PIG1	0.0399294	-0.257792	0.30738	0.212394	0.369546	0.0753516	-0.108931	0.259887	0.222449	7.27083	7.22266	2.47079	3.70152	4.14991	1.03827	1.13021	0.888971	0.888029	0.844706	89.1069	125.989	122.245
YLR295C	ATP14	-1.86943	-1.79434	-1.56026	-1.00532	-2.37031	-1.63745	-1.83188	-1.28279	-2.00388	7.45173	0.536173	0.329847	0.27315	0.243292	0.945933	0.397873	0.0413039	0.0426961	0.0373725	-83.1883	-28.2788	-100.388
YLR300W	EXG1	-0.905441	-1.23224	-0.382289	0.0447498	-0.58416	-1.13321	-1.06884	-0.16877	-0.858686	7.36801	7.16927	2.04506	3.39856	2.96873	1.01727	1.15221	0.888637	0.916029	0.883039	-6.88387	83.123	14.1314
YLR304C	ACO1	0.115546	-0.0485211	0.19293	0.397063	0.158043	-0.292657	0.0335125	0.294996	-0.0673069	7.43216	7.36123	2.33584	3.94968	3.68202	1.03827	1.13087	0.865971	0.886029	0.844373	103.351	129.5	93.2693
BY4741	BY4741	NaN	NaN	NaN	NaN	0.47649	0.152126	#DIV/0!	#DIV/0!	0.314308	7.24718	7.07889	2.4742	3.94947	0.447491	1.03027	1.06754	0.898304	0.911029	0.953373	#DIV/0!	#DIV/0!	131.431
BY4741	BY4741	0.200291	-0.0332033	-0.0510273	-0.0437956	0.260187	-0.163158	0.0835438	-0.0474114	0.0485144	6.95244	6.68063	2.70106	3.57612	4.11406	1.01092	1.08644	0.858206	0.881951	0.813	108.354	95.2589	104.851
YLR310C		NaN	NaN	NaN	NaN	0.184101	-0.0194232	#DIV/0!	#DIV/0!	0.0823391	6.70805	6.35359	2.32785	3.35533	3.35643	1.03426	1.07944	0.815539	0.860951	0.845333	#DIV/0!	#DIV/0!	108.234
YGL227W	VID30	-1.32458	-1.34347	-0.2559	-0.0307347	-1.36549	-1.96945	-1.33402	-0.143317	-1.66747	6.03408	5.73039	1.81306	2.71905	2.71545	1.00792	1.14177	0.746873	0.740951	0.703	-33.4022	85.6683	-66.7471
YGL237C	HAP2	-0.126333	-0.423645	-1.44509	-1.45237	-2.81294	-2.1615	-0.274989	-1.44873	-2.48722	7.21691	7.43344	0.117996	0.372638	0.23606	0.999923	1.09711	0.242206	0.261618	0.246	72.5011	-44.873	-148.722
YLR342W	FKS1	0.0824095	-0.227906	0.248622	0.147567	0.23699	-0.0131962	-0.0727484	0.198095	0.111897	7.0263	6.84534	2.37338	3.54516	3.89485	1.02392	1.11344	0.897206	0.892618	0.876667	92.7252	119.809	111.19
YLR345W		0.0115307	-0.343916	0.446578	0.631221	0.0404867	-0.345145	-0.166192	0.5389	-0.152329	7.13868	7.03673	2.64048	3.97393	4.25907	1.02392	1.13877	0.862206	0.892951	0.822333	83.3808	153.89	84.7671
YLR348C	DIC1	0.0631692	-0.208992	0.0304649	0.127273	-0.1461	-0.435189	-0.0729113	0.0788692	-0.290644	7.0786	6.95632	1.89289	3.59181	3.63804	1.03059	1.12311	0.955206	0.868618	0.809667	92.7089	107.887	70.9356
YLR354C	TAL1	0.0734948	-0.163562	-0.859663	-0.612508	-1.93791	-1.82712	-0.0450337	-0.736086	-1.88252	6.92985	7.31184	0.233544	0.424283	0.475866	0.98659	1.05744	0.393539	0.391951	0.363333	95.4966	26.3914	-88.2518
YLR373C	VID22	-1.72215	-1.77848	-2.05589	-1.79078	-1.24815	-1.57227	-1.75032	-1.92334	-1.41021	6.25951	6.77249	3.23032	4.99518	4.97224	0.98359	1.13077	0.884873	0.957284	0.881667	-75.0315	-92.3339	-41.0209
BY4743	BY4743	NaN	NaN	NaN	NaN	0.825049	0.408029	#DIV/0!	#DIV/0!	0.616539	6.38184	6.43487	2.8511	3.94501	3.80312	1.00292	1.05277	0.821539	0.869618	0.943333	#DIV/0!	#DIV/0!	161.654
YLR377C	FBP1	0.2986	-0.213036	-0.0843747	-0.0854499	0.172056	-0.0819288	0.042782	-0.0849123	0.0450634	7.19902	7.07277	2.51313	3.83773	4.05551	1.01492	1.07311	0.923539	0.880951	0.843	104.278	91.5088	104.506
YLR395C	COX8	0.0111292	-0.45579	-0.874122	-0.569126	-0.526858	-0.899856	-0.222331	-0.721624	-0.713357	7.22394	7.52851	2.40402	2.7469	4.38404	1.02259	1.11577	0.950873	0.995284	0.791667	77.7669	27.8376	28.6643
YDR148C	KGD2	0.0170671	-0.0119757	-0.283021	-0.0895433	-2.39017	-1.93924	0.00254574	-0.186282	-2.16471	7.24761	7.15217	0.194842	0.540672	0.289238	1.04559	1.07177	0.281206	0.270284	0.233667	100.255	81.3718	-116.471
BY4741	BY4741	NaN	NaN	NaN	NaN	0.403689	0.00280562	#DIV/0!	#DIV/0!	0.203247	7.22268	7.32977	2.72012	4.04253	4.1614	1.01259	1.08477	0.891206	0.897284	0.840333	#DIV/0!	#DIV/0!	120.325
YDR176W	NGG1	-1.6829	-1.56812	-2.36232	-1.65677	-1.93146	-1.92812	-1.62551	-2.00954	-1.92979	6.91467	5.02113	2.27871	3.08855	2.43486	0.96359	0.889108	0.602539	0.645618	0.568333	-62.551	-100.954	-92.9791
YDR178W	SDH4	0.192465	-0.200244	-1.0565	-2.25205	-2.28005	-2.16388	-0.00388944	-1.65427	-2.22197	7.10234	7.46899	0.48979	0.808452	1.11799	1.02826	1.01211	0.223206	0.260618	0.226333	99.6111	-65.4275	-122.197
BY4743	BY4743	NaN	NaN	NaN	NaN	0.862188	0.546863	#DIV/0!	#DIV/0!	0.704526	6.54291	6.67137	2.59625	3.8887	4.10435	0.98359	1.04811	0.832539	0.885284	0.859333	#DIV/0!	#DIV/0!	170.453
YDR197W	CBS2	-0.544111	-1.0185	-1.8223	-1.8381	-2.13283	-1.3689	-0.781307	-1.8302	-1.75087	6.88265	0.240772	0.274617	0.279282	0.226558	0.962257	0.00244118	0.0438725	0.047951	0.041	21.8693	-83.0197	-75.0865
YDR204W	COQ4	-0.606796	-0.90364	-2.25142	-2.56233	-2.4576	-2.05089	-0.755218	-2.40687	-2.25424	7.2193	7.26885	0.420022	0.459871	0.626456	0.996257	0.977441	0.228539	0.255951	0.232333	24.4782	-140.687	-125.424
YDR216W	ADR1	-0.0863413	-0.283518	0.548195	0.260686	-0.764138	-1.41348	-0.18493	0.40444	-1.08881	7.1227	7.93674	2.74056	3.40573	4.19437	1.03826	1.16711	0.850539	0.862618	0.841667	81.507	140.444	-8.88097
YDR231C	COX20	-0.461469	-0.77229	-1.80121	-1.14265	-2.09734	-1.7988	-0.616879	-1.47193	-1.94807	6.91048	0.223187	0.581687	1.16819	2.63959	0.992257	-0.00189216	0.450539	0.582618	0.542	38.3121	-47.1932	-94.8071
YGL208W	SIP2	-0.983018	-1.2644	-1.59518	-1.72261	0.738006	0.280033	-1.12371	-1.6589	0.509019	6.72131	7.56016	2.70088	4.0015	4.68938	1.03392	1.07011	0.873873	0.907284	0.885	-12.3708	-65.8897	150.902
YGL209W	MIG2	-1.59021	-1.46702	-1.01337	-0.859536	-0.82684	-1.33804	-1.52861	-0.936453	-1.08244	7.17043	7.44599	1.55557	3.16297	3.3135	1.04992	1.16511	0.831206	0.867284	0.825333	-52.8613	6.35474	-8.24397
YGL248W	PDE1	0.205071	-0.165888	-0.028021	-0.012206	0.437352	0.186981	0.0195912	-0.0201135	0.312167	7.25466	7.61524	2.7534	4.2875	4.63508	1.01992	1.08777	0.866206	0.866284	0.81	101.959	97.9887	131.217
YGL252C	RTG2	-1.53514	-1.65048	-0.47447	-1.04545	-1.08895	-1.17626	-1.59281	-0.759958	-1.1326	6.68745	7.22197	1.51527	3.26768	3.35575	0.973257	1.04411	0.817539	0.873284	0.822333	-59.281	24.0042	-13.2605
YGL253W	HXK2	-0.0161146	-0.359748	0.00815077	-0.00617133	0.151621	-0.0806159	-0.187931	0.000989718	0.0355027	6.92644	7.52582	2.38337	3.49311	4.11128	1.04692	1.09677	0.891206	0.916284	0.836333	81.2069	100.099	103.55
YGL256W	ADH4	0.260875	-0.0122678	0.0489529	-0.109729	0.285775	0.0533562	0.124304	-0.0303882	0.169565	7.14871	7.49466	2.61307	4.07281	3.88263	1.02592	1.08144	0.921206	0.939284	0.821	112.43	96.9612	116.957
YGR008C	STF2	0.312048	0.0487598	0.09987	-0.0115888	0.302314	0.0829281	0.180404	0.0441406	0.192621	7.51322	7.61106	2.54589	3.53713	4.23434	0.999257	1.06777	0.904873	0.935618	0.867333	118.04	104.414	119.262
YPL075W	GCR1	-1.48047	-0.63989	-1.91788	-1.96795	-2.44423	-1.63731	-1.06018	-1.94292	-2.04077	4.26346	7.76467	3.02434	4.32418	4.46573	0.55259	1.05211	0.825539	0.946618	0.785333	-6.01818	-94.2916	-104.077
YPL061W	ALD6	-1.50117	-1.67024	-0.0798643	-0.127538	-2.02523	-2.02173	-1.5857	-0.103701	-2.02348	7.04185	7.45778	1.1887	3.25709	3.25519	1.04826	1.21844	0.861539	0.855618	0.894333	-58.5705	89.6299	-102.348
YPL042C	SSN3	NaN	NaN	-1.53126	-1.6985	1.05793	0.560626	#DIV/0!	-1.61488	0.809278	6.44795	6.66107	2.8084	4.10105	4.15862	0.98259	1.07377	0.837873	1.02328	0.866	#DIV/0!	-61.4882	180.928
YPL037C	EGD1	-0.654013	-0.863452	-1.08831	-1.25336	-1.10731	-1.58606	-0.758732	-1.17084	-1.34668	6.68282	7.46603	2.64696	4.1679	4.2034	1.03126	1.04677	0.732873	0.750618	0.695	24.1268	-17.0836	-34.6685
YPL028W		NaN	NaN	NaN	NaN	0.957269	0.587541	#DIV/0!	#DIV/0!	0.772405	7.11286	6.39718	2.78829	3.65092	3.94045	1.00459	1.11844	0.835539	0.891951	0.863333	#DIV/0!	#DIV/0!	177.241
YPL026C	SKS1	-1.75277	-1.37483	-0.369428	-0.330348	-0.520721	-1.25616	-1.5638	-0.349888	-0.888439	7.4089	7.21398	2.25426	3.21749	3.35873	1.04792	1.14977	0.825873	0.864284	0.811667	-56.3798	65.0112	11.1561
YPL016W		NaN	NaN	NaN	NaN	1.20643	0.569613	#DIV/0!	#DIV/0!	0.888022	6.9366	7.65918	2.76758	4.08919	4.21314	0.996923	1.04944	0.837206	0.891618	0.865	#DIV/0!	#DIV/0!	188.802
YPL005W	AEP3	-0.439821	-0.847601	-1.9503	-1.40663	-1.90868	-0.552835	-0.643711	-1.67847	-1.23075	7.16363	0.271217	0.294429	0.329047	0.191239	0.995923	0.000441176	0.0458725	0.048951	0.0433333	35.6289	-67.8467	-23.0755
YPL002C	SNF8	-1.57298	-1.49417	-0.199549	-0.392477	-2.40288	-2.44389	-1.53357	-0.296013	-2.42339	7.52326	7.47488	1.32428	2.50269	2.09759	1.04892	1.15711	0.591873	0.620618	0.550667	-53.357	70.3987	-142.339
YPR001W	CIT3	0.13408	-0.0765009	0.104527	-0.11727	0.323782	-0.0428085	0.0287893	-0.00637139	0.140487	7.04902	7.69439	2.65333	3.73627	3.95682	0.973257	1.06011	0.897873	0.911284	0.834	102.879	99.3629	114.049
YPR155C	NCA2	-1.70206	-1.51608	-0.261654	-0.789388	-1.20485	-1.67786	-1.60907	-0.525521	-1.44136	6.92128	7.86863	2.54622	3.66786	3.74449	1.03359	1.19077	0.825539	0.795951	0.766667	-60.9067	47.4479	-44.1358
YPR160W	GPH1	-1.56752	-1.60735	-0.0164849	-0.525457	-2.21067	-2.61193	-1.58743	-0.270971	-2.4113	6.78507	7.87315	0.657716	1.0524	2.04697	1.10392	1.18777	0.636873	0.683618	0.615	-58.7435	72.9029	-141.13
YPR184W	GDB1	-1.64651	-1.57627	-0.0966921	-0.626158	-1.05614	-1.67659	-1.61139	-0.361425	-1.36637	7.71516	7.76778	1.6323	3.28362	3.48621	1.03592	1.15477	0.823873	0.868284	0.823667	-61.1389	63.8575	-36.6365
YPR191W	QCR2	-0.281173	-0.768994	-2.06627	-2.17882	-3.51401	-2.37893	-0.525084	-2.12255	-2.94647	6.59755	7.47434	0.952901	2.7274	3.36144	1.03426	1.09044	0.686539	0.879284	0.682	47.4916	-112.255	-194.647
YCR093W		NaN	NaN	NaN	NaN	0.424692	0.180308	#DIV/0!	#DIV/0!	0.3025	7.0543	6.88861	2.96821	4.25874	4.29332	1.01926	1.12344	0.800539	0.860284	0.824	#DIV/0!	#DIV/0!	130.25
BY4741	BY4741	NaN	NaN	NaN	NaN	0.271619	0.0204122	#DIV/0!	#DIV/0!	0.146016	7.31223	7.22447	2.8308	4.10173	4.49661	1.01792	1.08477	0.898206	0.913951	0.840333	#DIV/0!	#DIV/0!	114.602
YCR105W	ADH7	-0.209478	-0.370704	0.25589	-0.029116	0.0807016	-0.423719	-0.290091	0.113387	-0.171509	7.45018	7.95867	2.41849	3.79147	4.04646	1.02692	1.10677	0.908873	0.999284	0.814333	70.9909	111.339	82.8491
YDR536W	STL1	0.102321	-0.175112	0.0961202	0.032937	0.136691	-0.202024	-0.0363957	0.0645286	-0.0326664	7.03412	7.02645	2.74498	3.93997	4.04841	1.03159	1.13077	0.916206	0.889951	0.825	96.3604	106.453	96.7334
BY4741	BY4741	NaN	NaN	NaN	NaN	0.342699	0.0448757	#DIV/0!	#DIV/0!	0.193787	7.69797	7.80515	2.7929	3.92544	4.08588	1.01459	1.08011	0.904206	0.915284	0.831667	#DIV/0!	#DIV/0!	119.379
YFR033C	QCR6	-0.0729738	-0.33738	-0.622168	-0.512775	-1.85777	-1.66511	-0.205177	-0.567472	-1.76144	6.83019	8.07563	2.32596	3.46885	3.60312	0.957257	1.11877	0.879206	0.863618	0.821667	79.4823	43.2528	-76.1439
YFR053C	HXK1	0.106968	-0.0674285	0.478532	0.389496	-0.365933	-0.889903	0.0197698	0.434014	-0.627918	7.26121	7.14854	2.9594	4.2936	4.51221	1.02359	1.14811	0.864539	0.883284	0.823	101.977	143.401	37.2082
YGR222W	PET54	-0.424907	-0.618797	-1.21767	-0.663532	-2.30979	-1.32821	-0.521852	-0.9406	-1.819	7.27126	0.506658	0.13464	0.293116	0.25939	1.01959	0.0167745	0.0595392	0.064951	0.057	47.8148	5.93998	-81.8997
BY4741	BY4741	NaN	NaN	NaN	NaN	0.432073	-0.0508913	#DIV/0!	#DIV/0!	0.190591	7.39626	6.82025	2.54293	4.21705	3.7965	1.00459	1.10311	0.898873	0.937951	0.858	#DIV/0!	#DIV/0!	119.059
YGR240C	PFK1	-2.00025	-1.59552	-0.449967	-1.50505	-1.82221	-1.18493	-1.79789	-0.977508	-1.50357	6.53896	6.40527	0.71355	0.520635	0.510771	1.11192	1.16111	0.684873	0.769618	0.706333	-79.789	2.24919	-50.357
YGR244C	LSC2	0.0900312	-0.300842	-0.176556	-0.206359	-1.10832	-1.47033	-0.105405	-0.191457	-1.28932	7.59677	7.92393	1.25374	3.17171	3.68765	1.04359	1.14077	0.820206	0.863284	0.808333	89.4595	80.8543	-28.9324
YBL015W	ACH1	-0.15685	-0.457032	0.359575	0.186444	0.231235	-0.577893	-0.306941	0.27301	-0.173329	7.06011	7.40823	2.93895	3.6085	4.05931	1.03126	1.12077	0.534206	0.534284	0.511333	69.3059	127.301	82.6671
YBL030C		NaN	NaN	NaN	NaN	-0.00327218	-0.404722	#DIV/0!	#DIV/0!	-0.203997	6.27645	5.7491	2.99428	4.43162	4.22464	1.00659	1.12611	0.842873	1.01262	0.857	#DIV/0!	#DIV/0!	79.6003
YBL045C	COR1	0.364354	-0.039953	0.146826	0.0378991	0.551077	0.32852	0.162201	0.0923627	0.439799	7.56967	6.68478	2.74286	3.5651	4.13256	1.03359	1.11877	0.877539	0.897284	0.830333	116.22	109.236	143.98
YBL058W	SHP1	0.0586184	-0.0984471	0.106791	-0.0419026	-0.271023	-0.630758	-0.0199144	0.0324444	-0.45089	7.35938	7.70705	2.84194	3.78393	4.4299	1.03759	1.09944	0.892539	0.909284	0.832	98.0086	103.244	54.911
YBL068W	PRS4	-0.0557055	-0.251318	0.609252	0.546797	0.167332	-0.508102	-0.153512	0.578024	-0.170385	7.58276	7.34186	2.77826	3.64667	4.37261	0.98459	1.12877	0.902539	0.931951	0.85	84.6488	157.802	82.9615
YGL035C	MIG1	0.405554	0.269374	0.382552	0.24604	0.307724	-0.0550867	0.337464	0.314296	0.126318	7.51831	7.33862	3.05336	4.01457	4.51963	1.00826	1.09211	0.898873	0.902618	0.837	133.746	131.43	112.632
BY4741	BY4741	NaN	NaN	NaN	NaN	0.424644	0.157893	#DIV/0!	#DIV/0!	0.291269	7.31514	7.0939	2.75064	3.67796	4.50449	1.03792	1.09277	0.887206	0.980951	0.841333	#DIV/0!	#DIV/0!	129.127
BY4741	BY4741	0.194348	-0.161074	0.0227144	-0.00234647	0.545334	-0.249646	0.016637	0.010184	0.147844	7.09548	7.40557	2.91809	4.074	4.58417	1.01636	1.05844	0.87752	0.874373	0.838647	101.664	101.018	114.784
YGL062W	PYC1	0.17878	-0.0750563	0.0482889	-1.53173	-0.195001	-0.566632	0.0518618	-0.741719	-0.380817	6.91529	7.38724	2.71065	3.82571	4.42779	1.0377	1.0821	0.874853	0.870373	0.837647	105.186	25.8281	61.9183
YGL073W		NaN	NaN	NaN	NaN	1.4051	0.742281	#DIV/0!	#DIV/0!	1.07369	6.32909	7.1003	3.01009	4.08362	4.67634	1.00703	1.0531	0.837186	0.89104	0.883647	#DIV/0!	#DIV/0!	207.369
YGL084C	GUP1	0.216604	-0.0300681	0.185797	-0.113589	0.370681	0.0745186	0.093268	0.0361042	0.2226	7.06378	7.25718	3.43916	3.93429	4.49753	1.02303	1.0571	0.939853	0.912707	0.942647	109.327	103.61	122.26
YNL241C	ZWF1	-1.89985	-1.49	-2.6006	-2.73496	-2.911	-1.9775	-1.69492	-2.66778	-2.44425	6.38794	7.11831	1.76833	2.4458	3.06471	0.872363	1.01477	0.66152	0.642373	0.65598	-69.4923	-166.778	-144.425
YNL216W		NaN	NaN	NaN	NaN	1.24718	0.792172	#DIV/0!	#DIV/0!	1.01967	6.54199	6.82566	3.10406	4.23431	4.67402	0.996363	1.05877	0.862853	0.91904	0.89898	#DIV/0!	#DIV/0!	201.967
YNL199C	GCR2	0.112961	-0.0561086	0.10936	-0.386502	0.339692	0.118071	0.0284264	-0.138571	0.228881	6.96104	7.17717	2.60204	3.61446	4.17199	1.0137	1.06444	0.854853	0.855373	0.817314	102.843	86.1429	122.888
YNL154C	YCK2	-0.0251219	-0.320847	0.225518	-0.0222033	0.559969	0.248304	-0.172985	0.101657	0.404136	6.09976	7.1446	2.69458	4.17121	4.46056	1.02503	1.03844	0.867186	0.894707	0.802314	82.7015	110.166	140.414
YKL192C		NaN	NaN	NaN	NaN	0.827776	0.484458	#DIV/0!	#DIV/0!	0.656117	6.58306	6.69842	2.55176	3.67294	4.5664	0.989029	1.0291	0.823853	0.952707	0.884314	#DIV/0!	#DIV/0!	165.612
BY4743	BY4743	NaN	NaN	NaN	NaN	0.972216	0.760498	#DIV/0!	#DIV/0!	0.866357	6.08772	6.46069	2.5082	3.65113	4.57077	0.979696	1.03777	0.800186	0.88004	0.895314	#DIV/0!	#DIV/0!	186.636
YKL217W	JEN1	-1.49381	-1.44531	-0.456861	-0.281937	-1.09926	-1.45627	-1.46956	-0.369399	-1.27776	6.78994	7.35571	1.77097	2.7941	3.21138	0.995363	1.11977	0.791853	0.811373	0.794647	-46.9559	63.0601	-27.7764
YKR009C	FOX2	0.19807	0.015357	0.147474	0.0645051	0.42049	-0.0571137	0.106713	0.10599	0.181688	7.01966	7.20826	2.80738	3.92085	4.51029	1.02903	1.06344	0.879186	0.87904	0.84598	110.671	110.599	118.169
YKR016W	FCJ1	-0.34935	-0.545572	-1.1558	-1.25092	-2.00416	-1.53253	-0.447461	-1.20336	-1.76834	6.79026	7.41041	2.41323	3.14536	3.93763	1.0257	1.09744	0.848853	0.842373	0.807647	55.2539	-20.3359	-76.8343
BY4741	BY4741	NaN	NaN	NaN	NaN	0.413388	-0.0967568	#DIV/0!	#DIV/0!	0.158315	7.03012	7.2342	2.75386	3.85002	4.51444	1.01103	1.0571	0.885853	0.88604	0.850647	#DIV/0!	#DIV/0!	115.832
YKR058W	GLG1	0.187986	0.0392128	0.140048	0.00445634	0.259998	-0.325549	0.113599	0.0722524	-0.0327755	6.65477	7.18862	2.69063	3.60349	4.04587	1.02336	1.0631	0.857186	0.864373	0.84298	111.36	107.225	96.7225
YDR255C	RMD5	-0.228588	-0.379414	0.302418	0.226769	0.0223077	-0.442836	-0.304001	0.264593	-0.210264	6.62248	7.35273	2.59143	3.82984	4.02996	1.01903	1.1021	0.811186	0.82304	0.770647	69.5999	126.459	78.9736
BY4743	BY4743	NaN	NaN	NaN	NaN	0.915112	0.449686	#DIV/0!	#DIV/0!	0.682399	6.29268	4.99357	2.81111	3.9163	4.39414	0.965029	1.15577	0.806186	0.85204	0.829647	#DIV/0!	#DIV/0!	168.24
YDR261C	EXG2	0.187634	0.0759595	-0.00595787	0.0341384	0.196333	-0.0264796	0.131797	0.0140903	0.0849267	6.84415	7.18231	2.50999	3.85397	4.50049	1.0297	1.0931	0.849186	0.825373	0.778314	113.18	101.409	108.493
YDR272W	GLO2	-1.68129	-1.58061	-0.451204	-0.672597	-1.14188	-1.6838	-1.63095	-0.5619	-1.41284	6.88382	7.30068	1.83038	2.68306	3.09781	1.02103	1.1291	0.77552	0.82704	0.79498	-63.095	43.81	-41.2838
YDR277C	MTH1	-0.11511	-0.334796	-0.374137	-0.395042	-0.605576	-0.875589	-0.224953	-0.38459	-0.740583	6.88504	7.18905	2.57192	3.78755	4.71384	1.04003	1.12444	0.79152	0.867707	0.778314	77.5047	61.541	25.9417
YDR298C	ATP5	-0.321793	-1.10525	-0.0319944	-0.345791	-1.32128	-1.5511	-0.71352	-0.188893	-1.43619	7.01648	7.44202	2.41051	3.00262	3.35271	0.997363	1.16277	0.847853	0.831373	0.818647	28.648	81.1107	-43.619
YDR308C		NaN	NaN	NaN	NaN	1.06067	0.666481	#DIV/0!	#DIV/0!	0.863577	6.74905	6.95989	2.67797	3.69897	4.15098	0.992696	1.04977	0.822853	0.87204	0.877314	#DIV/0!	#DIV/0!	186.358
YIL017C	VID28	-1.76365	-1.61658	-0.690938	-0.363225	-2.11973	-1.66808	-1.69012	-0.527082	-1.8939	7.21882	7.24278	2.14487	2.44308	2.81453	1.00736	1.10677	0.754853	0.690707	0.780647	-69.0117	47.2918	-89.3904
YIL043C	CBR1	-0.105115	-0.499867	0.178092	-0.663864	0.470429	0.222878	-0.302491	-0.242886	0.346653	7.24271	7.42854	2.93045	4.15112	4.34237	0.993363	1.06477	0.855853	0.85404	0.836314	69.7509	75.7114	134.665
YIL045W	PIG2	0.0836826	-0.275938	0.144879	-0.000238722	-0.576332	-1.04301	-0.0961275	0.07232	-0.809672	6.9701	7.36584	2.40939	3.42192	3.6919	1.02736	1.20177	0.802853	0.870707	0.865314	90.3872	107.232	19.0328
YIL053W	RHR2	-1.71523	-1.58842	-0.528328	-0.428178	-1.10703	-1.34569	-1.65182	-0.478253	-1.22636	6.63025	7.07718	1.68105	2.74917	3.19427	1.0357	1.14877	0.802186	0.842707	0.81798	-65.1821	52.1747	-22.6357
YIL097W	FYV10	-0.116728	-0.0918585	0.392701	0.310515	0.0693455	-0.146976	-0.104293	0.351608	-0.0388153	7.08931	7.38125	2.80609	4.13382	4.60546	1.01436	1.0891	0.832186	0.807373	0.785314	89.5707	135.161	96.1185
YFL011W	HXT10	0.187146	-0.0432927	0.178348	0.145407	0.359407	0.0878278	0.0719269	0.161878	0.223617	7.06901	7.27445	2.70835	3.90457	4.50791	1.03103	1.04644	0.890186	0.896373	0.89498	107.193	116.188	122.362
YFL018C	LPD1	-0.720326	-0.85936	-0.595039	-0.880896	-2.6152	-1.23413	-0.789843	-0.737968	-1.92466	6.79691	7.53433	0.422197	0.416028	0.359552	0.945029	1.08477	0.139853	0.16504	0.15198	21.0157	26.2032	-92.4661
YFL040W		-0.263727	-0.135016	0.104608	-0.146725	-0.441546	-0.647679	-0.199371	-0.0210582	-0.544612	6.88908	7.17552	2.23104	3.43871	4.15362	1.0377	1.07944	0.850186	0.916373	0.830314	80.0629	97.8942	45.5388
YFL045C		NaN	NaN	NaN	NaN	1.10711	0.621832	#DIV/0!	#DIV/0!	0.864473	6.49375	6.72284	2.57797	3.64684	4.08386	0.968029	0.994102	0.795853	0.843707	0.850314	#DIV/0!	#DIV/0!	186.447
YGR287C		0.116062	-0.0593574	0.116161	-0.0276907	0.489731	0.0809057	0.0283522	0.0442351	0.285319	6.68721	7.2413	2.98262	4.17888	5.01101	1.03636	1.06944	0.906186	0.914373	0.970647	102.835	104.424	128.532
YFR003C		NaN	NaN	NaN	NaN	1.15873	0.592522	#DIV/0!	#DIV/0!	0.875625	6.75584	6.70323	2.72775	3.71558	4.31564	1.00236	1.06777	0.831186	1.05471	0.883314	#DIV/0!	#DIV/0!	187.563
YFR015C	GSY1	0.221358	-0.114054	0.124627	-0.119835	0.532532	0.0334144	0.0536519	0.00239629	0.282973	7.20882	7.17189	2.58693	3.89843	4.40647	1.00403	1.05777	0.884853	0.886373	0.853647	105.365	100.24	128.297
YGR256W	GND2	0.0978526	-0.0855207	0.570417	0.367835	-0.0134686	-0.473743	0.00616599	0.469126	-0.243606	7.15058	7.39187	2.68699	3.75399	4.02089	1.03036	1.1321	0.67052	0.678373	0.673314	100.617	146.913	75.6394
YGR282C	BGL2	-0.126626	-0.154054	0.507418	-0.0187063	0.48678	0.270567	-0.14034	0.244356	0.378674	6.79517	7.36548	2.74667	3.98768	4.50729	1.03336	1.11944	0.890853	0.888707	0.858647	85.966	124.436	137.867
YGR287C		0.158741	-0.131545	0.261346	0.107908	0.188434	-0.480495	0.0135978	0.184627	-0.14603	6.98786	7.45661	2.79813	4.01809	4.55454	1.02136	1.07477	0.764186	0.762707	0.757314	101.36	118.463	85.397
YGR288W	MAL13	-0.327094	-0.920594	0.0998627	-0.14448	-0.859742	-1.36806	-0.623844	-0.0223084	-1.1139	7.07632	7.27626	1.99301	3.05704	3.41234	1.02936	1.1321	0.797853	0.819373	0.794647	37.6156	97.7692	-11.3901
YIR019C	MUC1	-0.0608205	-0.0619991	0.639204	0.307352	0.242515	-0.394481	-0.0614098	0.473278	-0.0759829	6.82372	6.92767	2.80272	4.06163	4.51396	1.03236	1.12377	0.81052	0.83004	0.799314	93.859	147.328	92.4017
YIR031C	DAL7	-0.0674976	0.0223893	0.189995	0.000625062	-0.831906	-1.26299	-0.0225542	0.0953102	-1.04745	7.16436	7.50938	2.04507	2.67893	3.33342	1.0367	1.11544	0.920186	0.86504	0.818314	97.7446	109.531	-4.74492
YMR064W	AEP1	0.0495891	-0.106559	-0.00985781	-0.0893068	0.424466	0.107838	-0.0284851	-0.0495823	0.266152	6.96711	7.18541	2.63994	3.86218	4.3233	1.01403	1.0551	0.884853	0.88204	0.852314	97.1515	95.0418	126.615
YMR081C	ISF1	-1.57697	-1.29842	-0.453671	-0.692967	-1.17216	-1.38356	-1.4377	-0.573319	-1.27786	6.55399	7.37662	1.90301	2.76495	1.29457	1.04036	1.1461	0.865186	0.90404	1.00365	-43.7698	42.6681	-27.7858
YMR083W	ADH3	-0.950295	-0.955177	0.219166	-0.566546	-1.16155	-1.66927	-0.952736	-0.17369	-1.41541	7.11819	7.47318	2.631	3.84124	4.20796	1.0137	1.1671	0.620186	0.637373	0.646314	4.72642	82.631	-41.5408
BY4741	BY4741	NaN	NaN	NaN	NaN	0.421909	0.0308623	#DIV/0!	#DIV/0!	0.226386	7.20839	7.50254	2.75625	3.90224	4.62107	1.01303	1.0611	0.89552	0.888373	0.913647	#DIV/0!	#DIV/0!	122.639
YNR072W	HXT17	-0.403575	-0.498358	-0.0386389	-0.255053	-0.043649	-0.74786	-0.450967	-0.146846	-0.395754	6.9177	7.42608	2.02006	3.11128	0.70764	1.02036	1.1421	0.850186	0.92804	0.921314	54.9033	85.3154	60.4246
YOL086C	ADH1	-1.53792	-1.35462	-1.65536	-1.49034	-1.59284	-2.38753	-1.44627	-1.57285	-1.99018	0.710877	2.53844	2.2659	3.39261	3.71393	0.164696	0.815769	0.85952	0.861707	0.778314	-44.6271	-57.2848	-99.0183
BY4741	BY4741	NaN	NaN	NaN	NaN	0.195579	-0.0501221	#DIV/0!	#DIV/0!	0.0727283	7.24941	7.35511	2.26303	3.94814	4.61053	1.0247	1.05977	0.939186	0.87904	0.847314	#DIV/0!	#DIV/0!	107.273
YOL096C	COQ3	-1.69698	-1.81199	-1.03107	-0.510378	-0.938174	-1.05437	-1.75449	-0.770724	-0.996271	6.57224	6.82204	2.13224	3.12404	3.64898	1.05836	1.13977	0.825853	0.868707	0.83598	-75.4487	22.9276	0.372932
YOL103W	ITR2	-1.62178	-1.49254	-0.875588	-0.191711	-0.866025	-1.4665	-1.55716	-0.53365	-1.16626	7.04523	7.46043	1.91544	2.94648	3.41765	1.0377	1.1381	0.855853	0.856373	0.834314	-55.7159	46.635	-16.6262
YOL110W	SHR5	-1.4819	-1.43172	-0.661616	-0.221181	-1.97072	-1.75345	-1.45681	-0.441399	-1.86209	6.82544	6.55099	0.633123	0.845553	3.39759	1.09003	1.1891	0.95352	0.956707	0.87498	-45.6807	55.8601	-86.2088
BY4741	BY4741	NaN	NaN	NaN	NaN	0.131342	-0.0765702	#DIV/0!	#DIV/0!	0.0273861	6.82876	6.90853	2.5278	3.97363	4.86264	1.0187	1.06644	0.92252	0.858373	0.907314	#DIV/0!	#DIV/0!	102.739
YOL126C	MDH2	0.338114	0.128593	-0.152773	-0.0728344	-0.108015	-0.209937	0.233353	-0.112804	-0.158976	6.78463	7.31354	2.50928	3.67514	4.11927	1.04603	1.0861	0.77552	0.861373	0.752314	123.335	88.7196	84.1024
YOL136C	PFK27	-0.0415554	-0.861779	-0.286811	-0.59289	-0.945509	-1.58266	-0.451667	-0.43985	-1.26409	6.77878	7.52043	2.40379	3.54075	3.93681	1.01203	1.17444	0.695853	0.721707	0.717647	54.8333	56.015	-26.4087
YEL011W	GLC3	-0.26226	-0.273894	0.11277	-0.115169	0.592541	0.300435	-0.268077	-0.00119984	0.446488	7.07467	7.13731	3.11555	3.98212	4.43069	1.04903	1.14077	0.922186	0.895373	0.883647	73.1923	99.88	144.649
YHL025W	SNF6	-1.53053	-1.0508	-1.63097	-1.64242	-2.1138	NaN	-1.29067	-1.63669	-2.1138	6.72302	7.33917	0.433265	0.495477	0.439927	0.705029	0.900769	0.228186	0.346373	0.65498	-29.0667	-63.6694	-111.38
YHR193C	EGD2	-0.81549	-0.861665	-0.980652	-1.23703	-0.578592	-1.08459	-0.838577	-1.10884	-0.831589	6.75547	7.36285	2.53559	3.34682	4.08988	1.02636	1.03777	0.75452	0.745373	0.73498	16.1423	-10.8842	16.8411
YLR038C	COX12	0.0420799	-0.0275356	-0.0848855	-0.223086	0.322112	-0.108588	0.00727215	-0.153986	0.106762	7.03931	7.42574	2.59482	4.14644	4.58479	1.03236	1.07277	0.889853	0.90504	0.859314	100.727	84.6014	110.676
YMR306W	FKS3	0.174484	-0.0147775	-0.129525	-0.17658	0.155331	-0.16811	0.0798535	-0.153053	-0.00638939	6.94309	7.08886	2.56742	4.26156	4.71422	1.0307	1.05144	0.854853	0.82904	0.80698	107.985	84.6947	99.3611
YMR311C	GLC8	-0.0111192	-0.29018	-0.212832	-0.382639	-1.27205	-1.37636	-0.15065	-0.297735	-1.3242	6.85251	7.46337	2.04695	2.7778	2.94161	1.0447	1.16577	0.743853	0.79304	0.771314	84.935	70.2265	-32.4203
BY4741	BY4741	NaN	NaN	NaN	NaN	0.376954	-0.0450781	#DIV/0!	#DIV/0!	0.165938	6.70624	6.63152	0.673689	3.73812	4.15577	1.0377	1.0661	0.993853	0.897373	0.923647	#DIV/0!	#DIV/0!	116.594
BY4741	BY4741	NaN	NaN	NaN	NaN	0.28461	0.207981	#DIV/0!	#DIV/0!	0.246296	6.96349	6.44967	2.65022	3.79537	4.55106	1.01188	1.07891	0.885775	0.855304	0.83252	#DIV/0!	#DIV/0!	124.63
YMR318C	ADH6	0.0498868	-0.159617	0.0962612	0.129983	-0.463125	-0.51336	-0.0548653	0.113122	-0.488242	6.96378	6.93381	2.18457	3.09955	3.71057	1.02922	1.14791	0.786441	0.786304	0.76752	94.5135	111.312	51.1758
YPL132W	COX11	0.0470782	-0.279438	-0.042875	-0.00501205	0.00258483	-0.133942	-0.11618	-0.0239435	-0.0656788	7.0704	6.92686	2.54946	3.50152	4.09702	1.01822	1.13625	0.856441	0.904971	0.798187	88.382	97.6056	93.4321
YML100W	TSL1	-0.347346	-0.192634	-0.313841	0.0727568	0.0758664	0.0716247	-0.26999	-0.120542	0.0737456	6.70723	6.80149	2.72058	3.9548	4.3437	1.02788	1.18591	0.939441	0.947637	0.905187	73.001	87.9458	107.375
YML110C	COQ5	-0.603268	-1.11008	-1.25551	-0.726523	-1.88689	-1.96969	-0.856672	-0.991018	-1.92829	6.75573	-0.00136592	0.340848	0.339557	0.224474	1.00255	-0.000421569	0.0394412	0.0389706	0.0391872	14.3328	0.898202	-92.8294
YML120C	NDI1	0.235683	-0.0998222	-0.0286246	-0.206035	-1.27739	-1.75865	0.0679304	-0.11733	-1.51802	7.03188	7.0914	2.41843	3.619	4.05899	1.02022	1.09491	0.909441	0.937971	0.842187	106.793	88.267	-51.802
YML129C	COX14	-0.603149	-0.977907	-1.61734	-1.06911	-2.0071	-2.0753	-0.790528	-1.34322	-2.0412	7.0319	-0.116373	0.243748	0.464893	0.233366	1.00755	-0.000754902	0.0394412	0.0413039	0.0395205	20.9472	-34.3221	-104.12
YMR105C	PGM2	0.238578	-0.0317963	-1.95801	-2.24256	0.113773	0.100787	0.103391	-2.10028	0.10728	6.93939	0.388126	2.72173	4.10198	4.17829	1.00955	0.317245	0.946108	0.934637	0.94352	110.339	-110.028	110.728
YMR135C	GID8	-1.7088	-1.5973	-0.798351	-0.661315	-1.80909	-2.06284	-1.65305	-0.729833	-1.93596	6.54987	6.73185	0.855689	2.60302	2.77475	0.992216	1.10058	0.817441	0.727971	0.72052	-65.3051	27.0167	-93.5963
BY4743	BY4743	NaN	NaN	NaN	NaN	0.943459	0.805869	#DIV/0!	#DIV/0!	0.874664	5.94866	6.33584	2.35802	3.72669	4.08835	0.981216	1.05258	0.937775	0.920304	0.859187	#DIV/0!	#DIV/0!	187.466
YPR072W	NOT5	NaN	NaN	-1.26011	-0.772582	-1.67423	-2.02041	#DIV/0!	-1.01635	-1.84732	6.27645	0.0516364	0.207286	0.1297	0.136984	0.827549	-0.0067549	-0.00822549	-0.00669608	-0.00781283	#DIV/0!	-1.63451	-84.7323
YPR006C	ICL2	0.159616	-0.401825	0.654093	0.432722	0.373599	0.180025	-0.121105	0.543407	0.276812	7.15551	7.45263	2.92696	3.77628	4.77105	1.03555	1.15458	0.893775	0.876304	0.84552	87.8895	154.341	127.681
YPR020W	ATP20	-0.710752	-1.03934	-0.920117	-1.11538	-1.93652	-2.06593	-0.875044	-1.01775	-2.00123	7.22663	7.43397	2.46676	3.7777	4.04953	0.999549	1.16625	0.832775	0.795304	0.779187	12.4956	-1.77507	-100.123
BY4741	BY4741	NaN	NaN	NaN	NaN	0.454924	0.14901	#DIV/0!	#DIV/0!	0.301967	7.10582	7.05655	2.707	3.74312	0.987013	1.02155	1.08458	0.932108	0.916971	0.931854	#DIV/0!	#DIV/0!	130.197
YPR074C	TKL1	-1.70577	-1.56496	-2.78922	-2.6197	-2.07205	-2.25703	-1.63536	-2.70446	-2.16454	7.23984	6.9351	0.0784909	0.281602	0.195883	0.908549	1.02858	0.243775	0.411304	0.305854	-63.5362	-170.446	-116.454
YJL121C	RPE1	-1.27109	-1.40944	-3.15879	-2.61548	-2.65561	-2.81691	-1.34027	-2.88714	-2.73626	7.29843	-0.0991266	0.08202	0.132479	0.171425	0.961216	0.0432451	0.476775	0.473304	0.445854	-34.0267	-188.714	-173.626
BY4743	BY4743	NaN	NaN	NaN	NaN	1.00719	0.825941	#DIV/0!	#DIV/0!	0.916566	6.57927	5.87524	2.68672	0.426183	4.2196	0.985216	1.08658	0.945775	1.1373	0.86952	#DIV/0!	#DIV/0!	191.657
YJL116C	NCA3	-0.289652	-0.606117	0.0690057	-0.0584642	-0.141782	-0.306995	-0.447884	0.00527075	-0.224388	7.0584	6.85056	1.59458	2.87211	3.39705	1.00888	1.11158	0.818108	0.851971	0.840854	55.2116	100.527	77.5612
YJL089W	SIP4	-1.32304	-0.995862	-0.421241	-0.324624	-0.978863	-0.943801	-1.15945	-0.372933	-0.961332	6.31974	7.13835	2.04579	2.93261	3.49202	1.01188	1.12225	0.809441	0.888971	0.81952	-15.945	62.7067	3.8668
YJL052W	TDH1	-0.418194	-0.821793	-1.30071	-1.42189	-2.08843	-1.90842	-0.619993	-1.3613	-1.99842	6.4691	5.564	0.302706	0.438432	0.29834	0.994549	0.771912	0.0687745	0.0706373	0.0778538	38.0007	-36.1304	-99.8423
YJL045W		0.173277	0.00273321	0.142278	-0.0518929	0.442968	-0.0553014	0.0880049	0.0451924	0.193833	6.93068	7.47652	3.20872	4.30634	3.87834	1.00955	1.17625	0.961108	0.951304	0.95752	108.8	104.519	119.383
YEL012W	UBC8	-0.328197	-0.48926	0.503433	0.330293	0.279567	-0.319326	-0.408729	0.416863	-0.0198792	7.1551	6.90596	2.52179	3.42193	4.17232	1.01788	1.13858	0.772441	0.811304	0.72852	59.1271	141.686	98.0121
YGR204W	ADE3	-0.500705	-0.689988	0.116474	-0.263246	-0.626184	-1.36646	-0.595346	-0.0733863	-0.996324	7.16839	7.07245	2.11414	3.17723	3.44024	0.961882	1.13225	0.815775	0.838637	0.804187	40.4654	92.6614	0.367572
YHL011C	PRS3	-1.94889	-1.81039	-1.90194	-1.99701	-0.932414	-1.37985	-1.87964	-1.94948	-1.15613	6.57564	7.05537	4.5935	5.26247	4.44345	0.972216	1.03025	0.975108	0.960637	0.923187	-87.9638	-94.9475	-15.6132
YHR067W	HTD2	-1.41468	-1.30194	-0.611432	-1.01113	-2.36812	-2.29493	-1.35831	-0.81128	-2.33153	7.02795	7.03333	0.312889	0.412312	0.212034	0.946549	1.09525	0.196775	0.176304	0.170854	-35.8312	18.872	-133.153
YJR127C	RSF2	-1.25782	-1.40243	0.115688	-0.0224745	-1.6291	-1.31767	-1.33012	0.046607	-1.47339	7.08673	7.23317	1.75134	2.57997	3.02979	1.00055	1.16891	0.781441	0.834637	0.816187	-33.0123	104.661	-47.3389
YKR097W	PCK1	-0.230886	-0.604791	0.0143598	0.022369	-0.951187	-0.610734	-0.417839	0.0183644	-0.780961	7.13219	7.13483	1.93455	2.95969	3.41054	1.01988	1.16925	0.818441	0.850971	0.823187	58.2161	101.836	21.9039
YMR169c		NaN	NaN	NaN	NaN	0.891239	0.760718	#DIV/0!	#DIV/0!	0.825978	6.78607	6.69512	2.71456	3.90815	4.18766	0.969549	1.04258	0.836775	0.888971	0.885854	#DIV/0!	#DIV/0!	182.598
YAL054C	ACS1	0.0653051	-0.191602	0.477451	0.241942	0.333833	0.229298	-0.0631484	0.359696	0.281565	7.38642	6.66738	2.62721	2.08068	4.30869	1.03622	1.12358	0.910108	1.03897	0.92352	93.6852	135.97	128.157
YJR090C	GRR1	-1.80864	-1.53481	-2.41821	-1.98129	-2.73161	-2.66555	-1.67172	-2.19975	-2.69858	6.72268	6.99501	0.25695	0.311717	0.315533	0.931882	0.970578	0.325441	0.437971	0.341854	-67.1721	-119.975	-169.858
YJR095W	SFC1	0.0336587	-0.16981	0.145379	-0.0747214	-0.00287412	-0.0221116	-0.0680758	0.035329	-0.0124929	6.966	6.87643	2.33903	3.41708	4.37266	1.00455	1.10291	0.872441	0.921304	0.86052	93.1924	103.533	98.7507
YJR096W		0.224844	-0.064723	0.127066	-0.0342121	-2.26234	-1.83207	0.0800605	0.046427	-2.04721	7.39071	7.70948	0.0728037	0.182006	0.106592	1.03422	1.13091	0.361441	0.346637	0.34252	108.006	104.643	-104.721
YJR120W		-1.87438	-1.61402	-1.9198	-2.34082	-2.80621	-2.64332	-1.7442	-2.13031	-2.72476	6.54021	7.07141	0.269122	0.534451	0.329787	0.933549	0.982245	0.415108	0.461304	0.326854	-74.42	-113.031	-172.476
YJR121W	ATP2	-0.0149992	-0.345717	-2.2289	-2.44508	-2.15199	-2.24182	-0.180358	-2.33699	-2.1969	6.79541	7.57733	1.17261	2.24413	3.49005	1.01688	1.09625	0.403108	0.398637	0.421854	81.9642	-133.699	-119.69
YLR153C		NaN	NaN	NaN	NaN	1.10009	0.971921	#DIV/0!	#DIV/0!	1.036	7.09354	6.72571	2.69254	3.85352	4.32775	0.984216	1.04958	0.832441	0.879971	1.01852	#DIV/0!	#DIV/0!	203.6
YDL199C		0.169574	0.0701874	0.0760196	0.0297415	0.230327	0.131323	0.119881	0.0528806	0.180825	7.0602	7.5245	2.57211	3.52088	4.21063	1.02122	1.11158	0.882108	0.861304	0.841187	111.988	105.288	118.083
YDR001C	NTH1	-1.04588	-1.35073	-0.729967	-0.669387	-1.06673	-0.984593	-1.19831	-0.699677	-1.02566	7.21276	7.28492	2.03241	2.95315	3.38554	1.02488	1.16291	0.815108	0.855304	0.834187	-19.8305	30.0323	-2.56609
YDR009W	GAL3	-1.36487	-1.50539	-1.69144	-1.166	-0.740933	-0.744754	-1.43513	-1.42872	-0.742844	6.9858	4.5007	2.03217	2.88703	3.47814	1.00655	1.04558	0.815441	0.842971	0.825854	-43.5128	-42.8721	25.7156
YDR028C	REG1	-0.842644	-1.12627	-0.604588	-0.928703	0.0209668	0.0363724	-0.984459	-0.766646	0.0286696	6.71714	7.17643	2.3208	3.70135	4.21535	1.08255	1.07225	0.847108	0.835304	0.802187	1.55414	23.3354	102.867
YDR043C	NRG1	0.15238	-0.216936	0.486921	0.187808	-0.0480347	-0.287876	-0.032278	0.337364	-0.167955	7.14608	7.59708	0.719437	3.95733	4.18528	1.02355	1.15091	0.941108	0.930971	0.90452	96.7722	133.736	83.2045
YCR036W	RBK1	-0.469087	-0.849962	-0.978782	-0.942816	-2.40679	-1.75375	-0.659524	-0.960799	-2.08027	7.35083	7.30894	0.809887	2.29414	2.79851	0.940216	1.01725	0.641108	0.603304	0.582854	34.0476	3.92013	-108.027
YCR081W	SRB8	-0.714894	NaN	-1.9071	-1.98979	-2.6737	-2.44242	-0.714894	-1.94845	-2.55806	7.08218	6.40529	0.965522	2.02643	2.36115	0.471549	1.05058	0.639441	0.570971	0.56252	28.5106	-94.8447	-155.806
YJL003W	COX16	-0.440253	-0.797346	-2.13801	-2.42781	-2.32139	-1.8732	-0.618799	-2.28291	-2.09729	7.11542	-0.00841759	0.260496	0.445615	0.189916	0.996549	-0.0037549	0.0401078	0.0409706	0.0411872	38.1201	-128.291	-109.729
BY4741	BY4741	NaN	NaN	NaN	NaN	0.360575	0.165121	#DIV/0!	#DIV/0!	0.262848	7.25819	7.08789	2.92091	4.30132	4.627	1.02388	1.09558	0.969441	0.864637	0.84252	#DIV/0!	#DIV/0!	126.285
YJL005W		NaN	NaN	NaN	NaN	0.841516	1.17997	#DIV/0!	#DIV/0!	1.01074	7.043	6.91173	2.96929	4.15811	4.82765	1.02322	1.08125	0.814441	1.02097	0.978854	#DIV/0!	#DIV/0!	201.074
YJL023C	PET130	0.903685	0.581036	0.0869658	-0.0822434	0.495794	0.939132	0.742361	0.00236123	0.717463	6.61374	7.03761	2.6139	3.69331	4.29207	0.993882	1.08791	0.826441	0.873637	0.980187	174.236	100.236	171.746
BY4741	BY4741	NaN	NaN	NaN	NaN	0.440233	0.25334	#DIV/0!	#DIV/0!	0.346786	7.06613	7.44679	2.63115	3.75486	4.51719	1.01855	1.08625	0.893775	0.880304	0.848854	#DIV/0!	#DIV/0!	134.679
YJR009C	TDH2	0.202819	0.0246914	0.117425	0.0363522	0.276046	0.201822	0.113755	0.0768887	0.238934	7.07083	7.55204	2.53721	3.76157	4.61978	1.02388	1.07325	0.894108	0.883971	0.85452	111.376	107.689	123.893
YJR048W	CYC1	-0.0360587	-0.258438	-1.01179	-1.15242	-2.40336	-2.42544	-0.147249	-1.0821	-2.4144	6.7593	7.71523	2.4853	3.60768	4.26371	1.02022	1.10958	0.796108	0.724637	0.78852	85.2751	-8.21027	-141.44
YJR051W	OSM1	-0.165449	-0.557547	-0.17162	0.046282	-0.931383	-0.849152	-0.361498	-0.0626691	-0.890268	6.81337	7.77968	2.16493	1.37329	3.78059	1.02955	1.17025	0.821441	0.942971	0.819854	63.8502	93.7331	10.9732
BY4741	BY4741	NaN	NaN	NaN	NaN	0.439308	0.233157	#DIV/0!	#DIV/0!	0.336232	7.09026	7.01037	3.05273	4.08619	4.59499	1.00422	1.07425	0.868441	0.905637	0.826187	#DIV/0!	#DIV/0!	133.623
YDL138W	RGT2	0.330722	0.180188	0.163488	-0.0188287	-0.336967	-0.663214	0.255455	0.0723298	-0.500091	6.71609	7.36468	2.03101	2.89977	3.28762	1.05422	1.15291	0.803108	0.840304	0.809187	125.545	107.233	49.9909
YDL165W		NaN	NaN	NaN	NaN	1.11475	0.949376	#DIV/0!	#DIV/0!	1.03206	6.88006	6.88167	2.62406	3.82857	4.42039	1.00122	1.07825	0.836108	0.888304	0.883854	#DIV/0!	#DIV/0!	203.206
YDL174C	DLD1	-0.597583	-0.635079	0.136014	-0.195414	-0.536656	-0.107384	-0.616331	-0.0297001	-0.32202	6.74602	6.94403	2.26757	2.87774	3.68698	1.00888	1.14658	0.762775	0.762304	0.741854	38.3669	97.03	67.798
YDL178W	DLD2	0.188164	0.0905036	-0.0115876	-0.0623401	-0.55519	-0.541006	0.139334	-0.0369639	-0.548098	7.1819	7.9044	2.16135	2.96367	3.65991	1.02788	1.10625	0.831775	0.792304	0.781187	113.933	96.3036	45.1902
YIL006W	YIA6	-1.91134	-1.55724	-1.16026	-0.425221	-1.19574	-1.01753	-1.73429	-0.79274	-1.10664	6.74249	6.3544	2.09958	2.84942	3.56234	0.989549	1.16158	0.811441	0.827304	0.812187	-73.4291	20.726	-10.6639
YIL038C	NOT3	-1.85941	-1.69006	-1.31617	-1.28689	-1.28019	-1.25	-1.77474	-1.30153	-1.2651	6.9285	7.59925	2.23876	2.95496	3.73938	1.01188	1.15558	0.804441	0.860637	0.829854	-77.4737	-30.1531	-26.5097
YIL099W	SGA1	0.251586	0.0105123	0.509818	0.151634	-0.469849	-0.680379	0.131049	0.330726	-0.575114	7.126	7.42299	2.27757	3.21796	3.75545	1.02188	1.12258	0.843775	0.859637	0.84152	113.105	133.073	42.4886
YIL107C	PFK26	-0.00349551	-0.23175	0.247744	0.198202	-0.685559	-0.939019	-0.117623	0.222973	-0.812289	6.72387	7.69431	1.27449	3.12022	3.98126	1.00955	1.16658	0.766775	0.784971	0.783854	88.2377	122.297	18.7711
BY4741	BY4741	NaN	NaN	NaN	NaN	0.449722	0.418207	#DIV/0!	#DIV/0!	0.433965	7.20653	7.94169	2.49674	3.80757	4.57334	1.01588	1.08425	0.894441	0.871971	0.846187	#DIV/0!	#DIV/0!	143.396
BY4741	BY4741	NaN	NaN	NaN	NaN	0.19921	0.0556136	#DIV/0!	#DIV/0!	0.127412	6.99418	7.44033	2.71238	4.04819	5.2451	1.01147	1.05669	0.959985	0.851295	0.817529	#DIV/0!	#DIV/0!	112.741
YIL119C	RPI1	0.0840872	-0.155218	0.357933	0.237886	0.0490456	0.168357	-0.0355653	0.29791	0.108702	6.40689	7.70847	2.78126	4.17911	5.19578	1.0238	1.14069	0.956485	0.851295	0.866529	96.4435	129.791	110.87
YIL125W	KGD1	1.14216	0.685807	0.278711	0.205178	1.11875	0.500234	0.913985	0.241944	0.809494	6.69036	6.80307	3.23439	4.89326	5.36422	0.990136	1.08035	0.995985	0.894629	0.856196	191.399	124.194	180.949
YIL155C	GUT2	0.137845	-0.062425	0.0277847	-0.0904752	-0.620471	-0.225008	0.0377101	-0.0313452	-0.42274	6.46808	7.02439	2.5452	3.76018	5.04988	1.02047	1.10235	0.920485	0.871295	0.849863	103.771	96.8655	57.726
YIL162W	SUC2	0.136962	0.0213732	0.0103573	-0.2063	-0.195565	-0.302329	0.0791675	-0.0979713	-0.248947	6.80655	7.24311	3.0784	3.21124	4.18201	1.0248	1.09302	0.958485	0.844629	0.782529	107.917	90.2029	75.1053
YIL170W	HXT12	0.406439	0.0564289	0.498986	0.38616	-0.578483	-0.447823	0.231434	0.442573	-0.513153	6.82341	7.22343	2.26422	3.29835	4.36705	1.03214	1.13635	0.824985	0.835295	0.838529	123.143	144.257	48.6847
YNL003C	PET8	-1.73365	-1.68056	-1.54152	-1.46825	-1.87127	-2.334	-1.7071	-1.50489	-2.10263	6.87432	0.214294	-0.0762491	0.187509	0.149474	0.90447	-0.000647059	0.0344853	0.0372953	0.0371961	-70.7104	-50.4888	-110.263
YNL009W	IDP3	0.171958	0.0320697	-0.144495	-0.46125	0.066658	0.0774752	0.102014	-0.302873	0.0720666	6.76684	6.67906	2.689	3.95792	5.20267	1.00414	1.00569	0.872985	0.876962	0.827863	110.201	69.7127	107.207
YNL025C	SSN8	0.00830983	-0.160273	-0.0396175	-0.177552	-0.118737	-0.111642	-0.0759818	-0.108585	-0.11519	6.59087	6.98623	4.19885	3.61835	4.96127	0.950803	1.04002	0.911985	0.850629	0.813529	92.4018	89.1415	88.481
BY4743	BY4743	NaN	NaN	NaN	NaN	0.836225	0.32893	#DIV/0!	#DIV/0!	0.582577	5.80009	6.07189	3.52734	3.65577	4.66624	0.969136	1.06935	0.871485	0.869962	0.848863	#DIV/0!	#DIV/0!	158.258
YNL037C	IDH1	-0.159919	-0.327354	-0.268459	-0.405878	-2.19726	-2.38737	-0.243637	-0.337169	-2.29232	6.67863	6.70991	1.51515	1.37367	0.881587	0.962136	0.940353	0.32152	0.241482	0.240225	75.6363	66.2831	-129.232
YNR001C	CIT1	-0.111893	-0.291997	0.4558	0.206342	-1.60964	-1.84013	-0.201945	0.331071	-1.72488	6.86277	7.26322	0.198227	0.340378	0.146041	1.01714	1.10235	0.289186	0.244482	0.193892	79.8055	133.107	-72.4885
YNR032W	PPG1	0.0272849	-0.0638082	0.372805	0.280437	0.705885	0.608878	-0.0182616	0.326621	0.657381	6.8061	7.23699	2.8635	3.96413	4.67514	1.03047	1.13869	0.848186	0.778148	0.714892	98.1738	132.662	165.738
BY4741	BY4741	NaN	NaN	NaN	NaN	0.0270508	0.115878	#DIV/0!	#DIV/0!	0.0714643	6.32552	6.96649	2.931	4.01946	4.80103	1.01314	1.06935	0.88252	0.824482	0.800225	#DIV/0!	#DIV/0!	107.146
YNR034W	SOL1	-0.177116	-0.290283	0.791036	0.396198	0.357676	0.408648	-0.2337	0.593617	0.383162	6.95102	7.19982	3.01125	4.22048	5.18612	1.03047	1.13902	0.882853	0.810148	0.796892	76.63	159.362	138.316
YNR041C	COQ2	0.19086	-0.017525	0.1106	0.0783738	-0.214556	-0.201985	0.0866675	0.0944867	-0.20827	6.93651	7.35641	2.81578	3.92677	4.78334	1.0198	1.11002	0.82552	0.790815	0.766892	108.667	109.449	79.173
BY4743	BY4743	NaN	NaN	NaN	NaN	0.732185	0.29817	#DIV/0!	#DIV/0!	0.515178	6.52348	6.03964	3.03226	3.91598	4.69038	0.98947	1.05202	0.80052	0.847148	0.843559	#DIV/0!	#DIV/0!	151.518
YNR045W	PET494	-0.83049	-1.09596	0.716589	0.156644	-0.725663	-0.732959	-0.963227	0.436616	-0.729311	6.16224	7.1469	2.21965	3.15744	4.13965	0.98947	1.09335	0.794186	0.807148	0.790559	3.67732	143.662	27.0689
YNL117W	MLS1	-0.441571	-0.631641	-1.04007	-0.828361	-1.74128	-1.48646	-0.536606	-0.934216	-1.61387	6.78605	6.7842	2.60307	4.40181	4.69871	0.98347	1.06269	0.950186	0.884482	0.792559	46.3394	6.57839	-61.3867
YNL098C	RAS2	0.0902402	-0.126222	-0.174742	-0.258376	-2.00764	-1.02117	-0.0179909	-0.216559	-1.51441	6.7422	7.29237	2.90863	2.87292	3.27463	1.0038	1.15435	0.614186	0.549482	0.675892	98.2009	78.3441	-51.441
YBL099W	ATP1	-0.313399	-0.557434	-0.000121962	-0.0415215	-0.805362	-0.976898	-0.435416	-0.0208217	-0.89113	6.54056	7.25323	2.339	2.8589	3.81789	1.01047	1.12702	0.831186	0.774815	0.773892	56.4584	97.9178	10.887
YBL103C	RTG3	-0.538345	-0.55788	0.247028	-0.126786	-0.865375	-1.08416	-0.548112	0.060121	-0.974766	6.64566	6.94837	1.3491	2.01533	2.70918	0.979803	1.02969	0.558853	0.456815	0.476225	45.1888	106.012	2.52335
YBR001C	NTH2	0.178359	-0.312169	-0.0581295	-0.05017	0.010447	0.0926134	-0.066905	-0.0541498	0.0515302	6.95642	7.21183	2.78509	3.50262	4.56481	1.03947	1.11535	0.89552	0.836815	0.813559	93.3095	94.585	105.153
YBR003W	COQ1	-0.359291	-0.775378	-1.64319	-1.14555	-2.3129	-1.84019	-0.567334	-1.39437	-2.07654	6.70309	1.46149	0.467298	0.479799	0.157725	0.999803	0.610686	0.0435196	0.0411482	0.0418922	43.2666	-39.4371	-107.654
YBR011C		NaN	NaN	NaN	NaN	0.991955	0.983368	#DIV/0!	#DIV/0!	0.987661	6.57848	6.53978	2.89154	3.82171	4.72334	0.98447	1.03835	0.921186	0.848148	0.866559	#DIV/0!	#DIV/0!	198.766
YBR018C	GAL7	-1.32763	-1.08	-2.53588	-2.39837	-0.980012	-0.970202	-1.20381	-2.46712	-0.975107	6.6287	0.322526	2.04674	2.81984	3.61074	1.03447	0.00235294	0.77152	0.794148	0.786559	-20.3814	-146.712	2.48933
YBR019C	GAL10	0.0846986	-0.0909011	-2.38685	-2.47801	-0.0599957	0.0399317	-0.00310126	-2.43243	-0.010032	7.02523	0.232715	2.79313	3.51641	4.80725	1.03647	-0.00131373	0.84952	0.826148	0.805225	99.6899	-143.243	98.9968
YBR026C	ETR1	-1.03236	-1.41781	-0.820239	-0.575861	-2.40993	-2.46033	-1.22509	-0.69805	-2.43513	6.65401	7.09411	1.94794	2.79184	3.77154	1.0208	1.12669	0.758853	0.786815	0.777559	-22.5087	30.195	-143.513
YBR039W		NaN	NaN	NaN	NaN	-0.441357	-1.62403	#DIV/0!	#DIV/0!	-1.0327	6.40471	6.34842	1.74354	3.05991	4.28013	0.970136	1.04402	0.815853	0.769815	0.778225	#DIV/0!	#DIV/0!	-3.26952
YBR045C	GIP1	0.166551	-0.36075	-0.331413	-0.543059	-0.774637	-0.92018	-0.0970995	-0.437236	-0.847408	6.8406	7.35493	1.50181	2.62456	3.67497	1.02847	1.15669	0.83752	0.803148	0.856559	90.29	56.2764	15.2592
YBR050C	REG2	0.176732	-0.0997728	-0.0694579	-0.139213	0.0965411	-0.0867462	0.0384797	-0.104335	0.00489747	6.78474	7.14432	2.82086	3.67914	4.7032	1.01814	1.05235	0.91052	0.816482	0.800892	103.848	89.5665	100.49
YBR058C	UBP14	-0.344673	-0.660883	-0.024965	-0.192757	-0.0546085	-0.0754884	-0.502778	-0.108861	-0.0650485	6.88025	7.1446	2.75867	3.60584	4.56124	1.0218	1.06402	0.887853	0.853482	0.833225	49.7222	89.1139	93.4952
YBR066C	NRG2	0.0754085	-0.126811	0.115667	-0.0637854	0.27165	0.188088	-0.0257012	0.0259409	0.229869	7.06388	7.16276	2.8534	3.79964	4.73334	1.02147	1.02135	0.904853	0.823815	0.833559	97.4299	102.594	122.987
YDL194W	SNF3	-1.47939	-1.44127	-0.814908	-0.763218	-0.399681	-0.326756	-1.46033	-0.789063	-0.363218	7.08597	6.8347	1.99303	2.72512	3.64139	1.03447	1.14302	0.842186	0.834148	0.824892	-46.033	21.0937	63.6782
YNL052W	COX5A	0.0442211	-0.220535	-1.35935	-1.34507	-3.06046	-2.20952	-0.0881568	-1.35221	-2.63499	6.82884	7.50619	1.29064	1.16508	0.891266	1.0148	1.09669	0.46252	0.824148	0.735892	91.1843	-35.221	-163.499
YNL071W	LAT1	-0.948944	-0.987942	-0.556056	-0.603648	-1.94933	-1.78831	-0.968443	-0.579852	-1.86882	7.00486	6.70212	2.10649	3.0336	3.47939	0.95447	1.06702	0.663853	0.634815	0.572225	3.15568	42.0148	-86.8821
YGR032W	GSC2	0.0716664	-0.104902	-0.021772	0.230916	-0.0338668	-0.0597177	-0.0166177	0.104572	-0.0467923	6.83707	7.41397	3.08669	3.66202	4.7405	1.05214	1.14235	0.917186	0.772815	0.749225	98.3382	110.457	95.3208
YGR248W	SOL4	-0.000223831	-0.58993	0.0481828	-0.0690123	-0.0122391	0.0366528	-0.295077	-0.0104147	0.0122069	6.95068	7.349	3.1942	4.02063	5.18647	1.00747	1.02802	0.952186	0.840148	0.812225	70.4923	98.9585	101.221
YJL137C	GLG2	-1.01234	-1.2697	-0.478418	-0.555914	-1.05314	-1.41568	-1.14102	-0.517166	-1.23441	6.99463	7.23911	2.07913	2.77452	3.87243	1.01647	1.11735	0.80052	0.836482	0.788225	-14.102	48.2834	-23.4408
YJL141C	YAK1	0.330829	-0.164761	-0.286545	-0.189897	0.303718	0.171876	0.083034	-0.238221	0.237797	7.01388	7.48704	3.17978	3.81794	4.90097	1.02514	1.05269	0.92752	0.812482	0.769559	108.303	76.1779	123.78
YJL200C	ACO2	-0.243479	-0.532576	0.0408424	0.0292426	-0.0374834	-0.00246563	-0.388028	0.0350425	-0.0199745	6.58943	7.10733	2.82664	3.90507	4.86238	0.921803	1.04902	0.890186	0.805815	0.797225	61.1972	103.504	98.0025
YBR112C	CYC8	NaN	NaN	NaN	NaN	0.743092	0.430204	#DIV/0!	#DIV/0!	0.586648	6.72574	6.92917	2.75703	3.82921	4.72263	0.99047	1.05035	0.896186	0.802148	0.799559	#DIV/0!	#DIV/0!	158.665
YBR289W	SNF5	0.0904731	-0.13099	0.0825097	0.0151307	-0.484015	-0.29471	-0.0202587	0.0488202	-0.389362	6.55123	7.31935	2.60431	3.03341	4.07569	1.03347	1.08669	0.828853	0.765482	0.741892	97.9741	104.882	61.0638
BY4741	BY4741	NaN	NaN	NaN	NaN	0.0271576	0.125276	#DIV/0!	#DIV/0!	0.0762167	7.08349	7.38179	3.12617	3.85421	4.76185	1.01747	1.05702	0.914186	0.829148	0.819559	#DIV/0!	#DIV/0!	107.622
YCR084C	TUP1	-0.80732	NaN	NaN	NaN	NaN	NaN	-0.80732	#DIV/0!	#DIV/0!	0.912453	2.85147	0.523464	0.701183	0.71042	-0.00219697	0.0253529	0.222853	0.169482	0.186892	19.268	#DIV/0!	#DIV/0!
YCR012W		NaN	NaN	NaN	NaN	0.972892	0.621036	#DIV/0!	#DIV/0!	0.796964	6.63407	6.69755	3.27623	2.48494	4.73534	0.998136	1.08502	0.973853	0.930482	0.856225	#DIV/0!	#DIV/0!	179.696
BY4741	BY4741	NaN	NaN	NaN	NaN	0.257034	0.157891	#DIV/0!	#DIV/0!	0.207462	7.05575	7.16634	3.0941	4.02924	5.00173	1.03414	1.05135	0.90552	0.826482	0.835559	#DIV/0!	#DIV/0!	120.746
YDR050C	TPI1	0.16429	-0.033999	0.192869	0.0175555	0.228123	0.23577	0.0651458	0.105212	0.231946	6.65699	6.95435	2.77565	4.41511	4.87219	0.99947	1.02502	0.979186	0.844482	0.773225	106.515	110.521	123.195
YDR074W	TPS2	-1.34678	-1.2547	-2.07134	-1.42304	-2.6228	-2.3571	-1.30074	-1.74719	-2.48995	6.35039	5.04867	1.5537	2.05229	2.88362	0.96347	1.10535	0.659186	0.615148	0.619559	-30.0741	-74.7191	-148.995
YER027C	GAL83	-0.0468637	-0.25319	0.380265	0.375595	-2.58595	-1.60996	-0.150027	0.37793	-2.09796	6.96533	6.59698	2.14874	1.63136	0.908396	1.04447	1.18402	0.79952	0.799815	0.687892	84.9973	137.793	-109.796
BY4741	BY4741	NaN	NaN	NaN	NaN	0.0767174	0.0727691	#DIV/0!	#DIV/0!	0.0747432	6.95405	6.64642	2.80431	3.91272	5.08142	1.01714	1.08035	0.887853	0.807148	0.803559	#DIV/0!	#DIV/0!	107.474
YLR246W	ERF2	-0.0307794	-0.0870175	0.0457965	0.0638248	-0.312194	-0.416519	-0.0588984	0.0548107	-0.364356	6.68239	7.231	2.6497	3.72054	4.78391	1.05947	1.15069	0.90752	0.822815	0.805225	94.1102	105.481	63.5644
YPL189W	GUP2	0.119198	-0.427887	0.0721778	-0.0137389	-0.398402	-0.490329	-0.154345	0.0292194	-0.444366	7.12705	7.22005	2.6541	3.53924	4.75228	1.0398	1.03102	0.91452	0.828482	0.814559	84.5655	102.922	55.5634
YIL033C		NaN	NaN	NaN	NaN	0.639306	0.671958	#DIV/0!	#DIV/0!	0.655632	7.14331	7.01283	3.22702	3.95496	4.98644	0.956803	1.00702	0.815186	0.629482	0.694559	#DIV/0!	#DIV/0!	165.563
YPL017C	IRC15	-0.142353	-0.477502	0.0151819	0.0554988	-0.431263	-0.511171	-0.309928	0.0353404	-0.471217	6.95227	7.22915	2.80925	3.44321	4.2077	1.01514	1.14835	0.91352	0.785482	0.823225	69.0072	103.534	52.8783
YPL078C	ATP4	-1.05204	-0.801111	-1.63375	-0.887469	-2.36556	-2.32011	-0.926574	-1.26061	-2.34284	6.82547	0.465153	0.196654	0.38677	0.172285	0.99847	0.00868627	0.0385196	0.0351482	0.0345588	7.34264	-26.0611	-134.284
YPL137C	GIP3	-0.0665312	-0.246309	-0.219457	-0.0343096	0.0798899	-0.0346458	-0.15642	-0.126883	0.022622	7.14698	7.20153	2.81073	3.84981	4.9267	1.02214	1.05769	0.91552	0.831148	0.833559	84.358	87.3117	102.262
YMR037C	MSN2	-0.169472	-0.408162	-1.39117	-1.42068	-0.174547	-0.320244	-0.288817	-1.40593	-0.247395	7.23369	7.31557	2.7923	4.09761	4.99382	1.00647	1.11802	0.87852	0.811148	0.788559	71.1183	-40.5925	75.2605
YMR118C		-0.00652926	-0.0732329	0.137894	0.127941	-0.122525	-0.016396	-0.0398811	0.132917	-0.0694605	7.17222	7.44201	2.66797	3.87424	4.91269	1.02614	1.14902	0.896853	0.857482	0.762225	96.0119	113.292	93.0539
BY4741	BY4741	NaN	NaN	NaN	NaN	0.263335	0.233523	#DIV/0!	#DIV/0!	0.248429	7.05649	7.31743	2.64187	3.62925	4.80497	1.0258	1.06502	0.922186	0.843482	0.830559	#DIV/0!	#DIV/0!	124.843
BY4741	BY4741	NaN	NaN	NaN	NaN	0.0356005	0.164105	#DIV/0!	#DIV/0!	0.0998528	6.94312	6.72659	2.56599	3.71454	4.79483	1.00379	1.10282	0.818667	0.867775	0.773402	#DIV/0!	#DIV/0!	109.985
YNR052C	POP2	-1.22464	-1.35134	-1.68591	-1.8079	-2.4213	-2.30072	-1.28799	-1.74691	-2.36101	6.27981	6.75703	1.01728	1.68718	1.52154	0.917794	1.04116	0.423667	0.416108	0.400069	-28.7991	-74.6906	-136.101
YPR026W	ATH1	0.0999863	-0.259128	-0.0717438	0.0336776	-0.0128497	-0.0633241	-0.0795709	-0.0190331	-0.0380869	6.1834	7.16851	2.2914	3.55371	4.34367	1.00246	1.16349	0.624333	0.646108	0.654069	92.0429	98.0967	96.1913
YBR084W	MIS1	-0.35746	-0.299623	-0.805856	-0.517661	-1.39482	-1.14226	-0.328541	-0.661759	-1.26854	6.89088	7.43449	2.80663	4.13634	5.39365	1.00179	1.18316	0.772333	0.752441	0.748402	67.1459	33.8241	-26.8538
YBR085W	AAC3	1.04943	0.774162	-0.161937	-0.0782039	0.566091	0.320692	0.911798	-0.120071	0.443392	6.90964	7.31851	2.76035	3.54283	4.97634	0.965127	1.01616	0.704	0.690108	0.687735	191.18	87.9929	144.339
YBR105C	VID24	-1.59977	-1.29343	-0.413775	-0.0146369	-1.70973	-1.72588	-1.4466	-0.214206	-1.71781	6.69995	7.44521	1.63521	2.58785	3.62923	0.999127	1.16416	0.720667	0.709108	0.708069	-44.66	78.5794	-71.7805
		NaN	NaN	NaN	NaN	NaN	NaN	#DIV/0!	#DIV/0!	#DIV/0!	0.530232	0.484143	-0.288618	0.321466	0.183999	-0.00553922	-0.00817647	-0.005	-0.00422549	-0.00393137	#DIV/0!	#DIV/0!	#DIV/0!
		NaN	NaN	NaN	NaN	NaN	NaN	#DIV/0!	#DIV/0!	#DIV/0!	0.345818	0.110244	-0.183796	0.361073	0.168981	-0.00253922	0.0408235	-0.00366667	-0.00355882	-0.00326471	#DIV/0!	#DIV/0!	#DIV/0!
		NaN	NaN	NaN	NaN	NaN	NaN	#DIV/0!	#DIV/0!	#DIV/0!	0.401559	0.157033	-0.266925	0.307187	0.110464	0.00546078	0.00215686	0.001	0.00244118	0.00240196	#DIV/0!	#DIV/0!	#DIV/0!
BY4743	BY4743	NaN	NaN	NaN	NaN	0.660774	0.656342	#DIV/0!	#DIV/0!	0.658558	6.57058	6.41487	2.27865	3.56173	4.74747	0.989794	1.07282	0.804	0.832108	0.828069	#DIV/0!	#DIV/0!	165.856
YBR117C		NaN	NaN	NaN	NaN	0.870918	0.811526	#DIV/0!	#DIV/0!	0.841222	6.63315	6.82853	2.64955	3.73866	4.91676	0.974127	1.07249	0.803	0.834441	0.848402	#DIV/0!	#DIV/0!	184.122
YBR120C	CBP6	-0.425942	-0.460371	-1.92725	-1.28842	-2.08385	-2.4298	-0.443157	-1.60784	-2.25682	7.00735	0.157169	-0.197289	0.584732	0.181485	1.01213	0.000823529	0.031	0.0297745	0.0317353	55.6843	-60.7838	-125.682
YBR126C	TPS1	-0.538321	-0.982227	-0.182252	0.0707986	-1.46269	-1.55993	-0.760274	-0.0557268	-1.51131	6.74798	7.54965	2.00154	3.23425	4.18468	1.03279	1.15982	0.767	0.758775	0.791069	23.9726	94.4273	-51.1311
BY4741	BY4741	NaN	NaN	NaN	NaN	0.0906855	0.126419	#DIV/0!	#DIV/0!	0.108552	6.92874	7.4806	2.74908	3.99357	5.09755	0.998127	1.09816	0.837667	0.801441	0.782402	#DIV/0!	#DIV/0!	110.855
YBR140C		NaN	NaN	NaN	NaN	0.850113	0.851269	#DIV/0!	#DIV/0!	0.850691	6.12337	6.96981	2.72779	3.85489	4.95938	0.961794	1.06182	0.778333	0.807775	0.803402	#DIV/0!	#DIV/0!	185.069
YBR145W	ADH5	0.239816	-0.0524346	0.234545	0.519347	-0.216922	-0.205764	0.0936906	0.376946	-0.211343	6.18312	7.43711	2.4401	3.60726	4.60814	1.04913	1.18116	0.822	0.757108	0.737402	109.369	137.695	78.8657
BY4743	BY4743	NaN	NaN	NaN	NaN	0.713092	0.593123	#DIV/0!	#DIV/0!	0.653108	6.18432	7.05609	2.11789	3.5756	4.63447	0.996794	1.05682	0.801	0.831775	0.827735	#DIV/0!	#DIV/0!	165.311
YBR149W	ARA1	0.0505458	-0.292143	-0.11268	0.136304	-0.982953	-0.853603	-0.120799	0.011812	-0.918278	6.14027	7.19647	1.78392	2.97881	3.93594	1.01279	1.14416	0.793667	0.781441	0.778402	87.9201	101.181	8.17222
YDL004W		NaN	NaN	NaN	NaN	0.612487	0.658452	#DIV/0!	#DIV/0!	0.63547	6.7208	6.70116	2.46821	3.79376	4.80744	0.978127	1.06482	0.812667	0.840775	0.860069	#DIV/0!	#DIV/0!	163.547
YDL021W	GPM2	0.766978	0.512256	0.0094374	0.0994374	-0.560984	-0.465724	0.639617	0.0544374	-0.513354	7.11614	6.9073	0.383113	1.17821	1.36702	1.00879	1.11282	0.493667	0.507108	0.544069	163.962	105.444	48.6646
YDL022W	GPD1	0.173138	-0.0473262	0.299981	0.310874	-0.0758749	-0.00452906	0.062906	0.305427	-0.040202	6.02323	7.62069	2.6448	3.86909	4.91874	1.01879	1.15416	0.854333	0.819441	0.800735	106.291	130.543	95.9798
YDL035C	GPR1	0.212247	-0.292432	-0.0643906	0.0130144	0.121815	0.260186	-0.0400925	-0.0256881	0.191	6.39455	7.78645	2.78517	3.80795	4.89184	1.02879	1.10816	0.818667	0.778441	0.789402	95.9907	97.4312	119.1
YDL037C	BSC1	-0.196849	-0.340136	0.437351	0.1557	0.137722	0.13842	-0.268493	0.296525	0.138071	6.81541	7.18398	2.66811	3.70126	5.00425	1.02279	1.16916	0.914	0.916775	0.908069	73.1507	129.653	113.807
YDL055C		NaN	NaN	NaN	NaN	0.903042	0.852176	#DIV/0!	#DIV/0!	0.877609	6.65768	7.01688	2.92401	3.8163	4.88946	0.969461	1.08416	0.810667	0.838775	0.858069	#DIV/0!	#DIV/0!	187.761
YDL066W	IDP1	-0.130807	-0.294063	0.440605	0.548318	-2.03554	-1.26184	-0.212435	0.494462	-1.64869	6.70232	7.26272	2.52522	3.52731	4.79402	1.02646	1.12949	0.794667	0.765108	0.754735	78.7565	149.446	-64.8693
YDL067C	COX9	-2.03659	-0.965249	-1.35528	-0.52603	-2.23391	-2.32592	-1.50092	-0.940653	-2.27992	7.06209	0.493041	-0.424315	0.614289	0.19996	1.01446	0.0014902	0.042	0.0407745	0.041402	-50.092	5.93471	-127.992
YDL078C	MDH3	-0.592561	-1.21928	-0.464688	-0.0674434	-0.964684	-0.987474	-0.90592	-0.266066	-0.976079	6.70542	7.58635	1.7408	2.85298	3.97703	1.03046	1.15082	0.796333	0.791108	0.817069	9.40805	73.3934	2.39211
YDL085W	NDE2	0.0498437	-0.212053	0.490148	0.58787	0.0988624	-0.0315434	-0.0811045	0.539009	0.0336595	6.52841	7.29177	2.30238	3.85725	4.76536	1.03246	1.19982	0.831	0.778775	0.770069	91.8895	153.901	103.366
YDR443C	SSN2	-0.204384	-0.479665	-0.59012	-0.0182178	-2.61603	-2.68451	-0.342024	-0.304169	-2.65027	7.0395	6.97882	1.1526	2.30807	3.15215	0.983794	1.17949	0.615	0.627108	0.622735	65.7976	69.5831	-165.027
YDR477W	SNF1	-1.41289	-0.926664	-1.40447	-0.726169	-1.92382	-2.30333	-1.16978	-1.06532	-2.11358	4.396	4.96013	-0.195748	0.196072	0.150057	0.641794	0.69349	0.014	0.0144412	0.026402	-16.9776	-6.53175	-111.358
YDR487C		NaN	NaN	NaN	NaN	0.748843	0.755117	#DIV/0!	#DIV/0!	0.75198	6.37284	7.64825	2.78953	3.98954	4.89142	0.960461	1.03782	0.711333	0.691108	0.715069	#DIV/0!	#DIV/0!	175.198
YDR497C	ITR1	-1.17351	-1.13504	-0.153052	-0.277418	-0.958658	-0.866604	-1.15428	-0.215235	-0.912631	6.67142	7.31266	2.52029	3.8356	4.83502	1.00913	1.17516	0.888333	0.832108	0.843402	-15.4276	78.4765	8.7369
YDR511W	ACN9	0.226968	-0.0429158	-0.674299	-0.580358	-2.54589	-2.45353	0.0920262	-0.627329	-2.49971	6.64462	7.21	-0.436833	0.574973	0.439797	1.03546	1.08549	0.258667	0.273441	0.312402	109.203	37.2671	-149.971
YDR529C	QCR7	-0.584624	-0.82732	-1.89171	-1.16445	-1.99646	-1.93402	-0.705972	-1.52808	-1.96524	7.34363	0.343464	-0.120852	0.595864	0.212882	0.980794	0.0104902	0.038	0.0371078	0.0360686	29.4028	-52.808	-96.5243
YGL115W	SNF4	-1.71174	NaN	-1.25337	-0.993526	-1.8882	-2.30927	-1.71174	-1.12345	-2.09874	6.76634	7.36907	-0.132301	0.564853	0.333653	0.917127	1.11282	0.194333	0.184441	0.288069	-71.1743	-12.3448	-109.874
YGL121C	GPG1	-1.81246	-1.50537	-0.567879	-0.654244	-0.950596	-1.16288	-1.65892	-0.611061	-1.05674	6.65431	7.07918	1.95945	2.90791	4.05684	1.04813	1.14816	0.784	0.790108	0.791402	-65.8919	38.8939	-5.67402
YGL179C	TOS3	0.21481	-0.0405865	0.281721	0.213471	-0.147615	-0.11772	0.0871115	0.247596	-0.132668	7.02375	7.27102	2.64301	3.72997	4.91107	1.04879	1.13216	0.826667	0.767775	0.760735	108.711	124.76	86.7332
YER129W	SAK1	-0.0598719	-0.480605	0.45576	0.361769	-0.258271	-0.0936056	-0.270239	0.408764	-0.175938	6.65891	7.37499	2.93843	3.93138	4.83979	1.01613	1.08082	0.622	0.611108	0.611402	72.9761	140.876	82.4062
YER133W		NaN	NaN	NaN	NaN	-1.41831	-1.19538	#DIV/0!	#DIV/0!	-1.30685	6.45089	6.59041	2.44855	3.21211	4.26156	0.947461	0.992824	0.695333	0.716108	0.721735	#DIV/0!	#DIV/0!	-30.6845
YER141W	COX15	-1.04789	-1.48213	0.446558	0.336245	-0.194167	-0.0650913	-1.26501	0.391401	-0.129629	6.58911	7.27535	2.54306	3.97351	5.07206	1.01313	1.17116	0.854333	0.844775	0.806735	-26.5009	139.14	87.0371
YER153C	PET122	-0.448927	-0.784849	-1.43123	NaN	-2.45063	-2.54301	-0.616888	-1.43123	-2.49682	7.4611	0.184812	-0.417515	0.508918	0.192221	1.00246	-0.00117647	0.0323333	0.0307745	0.034402	38.3112	-43.1233	-149.682
YER177W	BMH1	-0.389074	-0.569859	-0.687349	-0.860838	-2.73242	-2.49308	-0.479466	-0.774093	-2.61275	6.96451	7.74434	0.996368	2.37067	2.82976	0.990794	1.09216	0.619	0.614441	0.548735	52.0534	22.5907	-161.275
YER178W	PDA1	-1.35463	-1.13017	0.246333	-0.104223	-1.31278	-1.39641	-1.2424	0.0710552	-1.3546	6.8622	7.10789	2.29434	3.26255	4.47722	0.892127	1.11982	0.568333	0.573441	0.557735	-24.2402	107.106	-35.4599
BY4741	BY4741	NaN	NaN	NaN	NaN	0.0810522	0.135754	#DIV/0!	#DIV/0!	0.108403	7.02453	7.14194	2.7441	3.81632	4.87967	0.998127	1.07182	0.851667	0.816441	0.795735	#DIV/0!	#DIV/0!	110.84
YMR056C	AAC1	0.197467	-0.0244303	-0.0709576	0.000504177	0.0612981	0.0119397	0.0865182	-0.0352267	0.0366189	6.59589	7.69718	2.76767	3.79974	4.77014	1.01546	1.10282	0.961	0.760441	0.835402	108.652	96.4773	103.662
YJR034W	PET191	-0.530631	-0.855023	0.0921302	0.160865	-0.297662	-0.227958	-0.692827	0.126498	-0.26281	6.73211	7.25919	0.875977	3.62359	4.80367	1.04979	1.16449	0.933333	0.806775	0.869069	30.7173	112.65	73.719
BY4741	BY4741	NaN	NaN	NaN	NaN	0.092783	0.145015	#DIV/0!	#DIV/0!	0.118899	7.6071	7.19555	2.6187	3.96134	5.13552	1.03546	1.06416	0.856	0.821108	0.807735	#DIV/0!	#DIV/0!	111.89
YIL111W	COX5B	0.130088	-0.0498528	0.0793398	-0.0826365	-0.968222	-0.871824	0.0401176	-0.00164832	-0.920023	6.53535	7.51009	2.57582	3.62709	4.49428	1.00046	1.09916	0.634	0.622441	0.627069	104.012	99.8352	7.9977
YMR261C	TPS3	-1.31849	-1.4109	-0.699847	-0.650539	-0.930767	-0.992149	-1.3647	-0.675193	-0.961458	6.86528	7.56037	2.15251	3.15864	4.31374	1.01713	1.11549	0.79	0.786441	0.802735	-36.4696	32.4807	3.8542
YOR344C	TYE7	-0.0410513	-0.268937	0.132198	0.19469	-0.640674	-0.299978	-0.154994	0.163444	-0.470326	6.62284	6.63854	3.39892	3.94653	5.03972	1.05679	1.17816	0.956667	0.907441	0.852069	84.5006	116.344	52.9674
BY4741	BY4741	NaN	NaN	NaN	NaN	0.232684	0.113933	#DIV/0!	#DIV/0!	0.173309	6.79675	6.77373	2.67985	4.14907	5.0225	1.01379	1.09616	0.831333	0.810108	0.793735	#DIV/0!	#DIV/0!	117.331
YBR299W	MAL32	-0.524165	-1.41401	-0.336929	-0.284646	-1.03455	-1.09566	-0.969086	-0.310787	-1.0651	6.58983	7.5051	2.11442	3.09872	4.05956	1.01746	1.14216	0.789	0.789775	0.796402	3.0914	68.9213	-6.51046
YGR254W	ENO1	0.0711249	-0.129208	0.102301	0.112253	-0.00295262	-0.0925848	-0.0290414	0.107277	-0.0477687	6.71661	7.30087	2.69166	3.77847	4.97973	1.03013	1.10549	0.836333	0.800441	0.789069	97.0959	110.728	95.2231
YGR255C	COQ6	0.0303645	-0.224017	-0.318153	0.230796	-0.458058	-0.349698	-0.0968265	-0.0436783	-0.403878	6.8152	7.48781	2.72921	3.52329	4.56933	1.00413	1.12216	0.814	0.801775	0.786402	90.3174	95.6322	59.6122
YGR289C	MAL11	0.137805	-0.252826	-0.000538095	0.135993	0.0932618	0.207485	-0.0575102	0.0677276	0.150374	6.2746	8.00421	2.94036	3.69749	5.0307	1.01146	1.08082	0.865333	0.839441	0.836402	94.249	106.773	115.037
YGR292W	MAL12	0.186739	-0.0192897	-0.0641764	-0.0537885	-0.0903519	-0.0240622	0.0837245	-0.0589824	-0.057207	6.94571	7.64679	2.81872	3.95299	4.98889	1.05113	1.07782	0.843333	0.808108	0.810069	108.372	94.1018	94.2793
YBR020W	GAL1	0.186654	-0.0811107	-1.60737	-1.36765	-0.31304	-0.242531	0.0527717	-1.48751	-0.277785	6.71609	0.308965	2.44301	3.63199	4.58513	1.05213	0.0411569	0.837	0.798108	0.782735	105.277	-48.751	72.2215
YBR221C	PDB1	-1.33764	-1.47263	-0.439986	-0.43	-2.01097	-2.01428	-1.40513	-0.434993	-2.01262	7.13977	7.94221	2.67755	1.33747	4.54907	0.923127	1.12216	0.774667	0.390441	0.643402	-40.5132	56.5007	-101.262
YDR377W	ATP17	-0.223733	-0.0845581	-0.020568	-0.0315097	0.0585045	0.105984	-0.154146	-0.0260388	0.0822444	7.10484	7.6446	2.71262	4.08149	5.09177	1.02979	1.05382	0.850667	0.819775	0.819402	84.5854	97.3961	108.224
BY4741	BY4741	NaN	NaN	NaN	NaN	0.160682	0.21826	#DIV/0!	#DIV/0!	0.189471	6.66324	7.44987	2.74223	3.92611	4.93619	1.02646	1.06982	0.847	0.814775	0.819402	#DIV/0!	#DIV/0!	118.947
