# Supplementary material for: The Genetic Requirements for Pentose Fermentation in Budding Yeast
Source: G3 (Bethesda). 2017 Apr 10;7(6):1743–52. doi: 10.1534/g3.117.039610 (PMC5473754; doi:10.1534/g3.117.039610)
Supplement: Supplementary file 3 [file 1743TableS2.xlsx]

## Sheet: Glycerol
	Deletion Strains that are Non-viable on Xylulose and Glycerol
Gene Name	ORF	Pathway	Number of studies showing a similar growth phenotype on glycerol and xylulose*
SDH2	YLL041C	TCA Cycle	2
HAP5	YOR358W	Regulators - Snf1 Network	2
EMI5	YOL071W	Electron Transport Chain	2
CEM1	YER061C	Required for respiration	2
MDH1	YKL085W	TCA Cycle	McAlister-Henn and Thompson, 1987**
SDH1	YKL148C	TCA Cycle	2
SWI3	YJL176C	Regulators - Snf1 Network	3
HAP2	YGL237C	Regulators - Snf1 Network	3
TAL1	YLR354C	PPP	-
KGD2	YDR148C	TCA Cycle	3
SDH4	YDR178W	TCA Cycle	1
COQ4	YDR204W	Electron Transport Chain	3
LPD1	YFL018C	TCA Cycle	2
SNF6	YHL025W	Regulators - Snf1 Network	1
TKL1	YPR074C	PPP	-
TDH1	YJL052W	Glycolysis	-
HTD2	YHR067W	Required for respiration	3
GRR1	YJR090C	Regulators - Snf1 Network	2
	YJR120W	Required for respiration	1
CIT1	YNR001C	TCA Cycle	1
SNF1	YDR477W	Regulators - Snf1 Network	2
ACN9	YDR511W	Electron Transport Chain	Na et al., 2014**
SNF4	YGL115W	Regulators - Snf1 Network	2
KGD1	YIL125W	TCA Cycle	1
PFK2	YMR205C	Glycolysis	-
* Out of Dimmer et al., 2002, Dudley et al., 2005, and Merz and Westermann, 2009.
** For strains not found in the above mentioned studies, reference in which the strain was shown to be non-viable on glycerol

## Sheet: Galactose
	Deletion Strains that are Non-viable on Xylulose and Galactose
Gene Name	ORF	Pathway
COX17	YLL009C	Electron Transport Chain
PET309	YLR067C	Respiratory Chain Regulation
PET111	YMR257C	Respiratory Chain Regulation
PPA2	YMR267W	Electron Transport Chain
AEP2	YMR282C	Electron Transport Chain
CYT1	YOR065W	Electron Transport Chain
CBP3	YPL215W	Respiratory Chain Regulation
COX10	YPL172C	Electron Transport Chain
PET100	YDR079W	Respiratory Chain Regulation
CBP2	YHL038C	Respiratory Chain Regulation
COX6	YHR051W	Electron Transport Chain
QRI5	YLR204W	Respiratory Chain Regulation
COX18	YGR062C	Electron Transport Chain
SHY1	YGR112W	Respiratory Chain Regulation
ATP14	YLR295C	Electron Transport Chain
CBS2	YDR197W	Respiratory Chain Regulation
COX20	YDR231C	Electron Transport Chain
AEP3	YPL005W	Electron Transport Chain
PET54	YGR222W	Respiratory Chain Regulation
COQ5	YML110C	Electron Transport Chain
COX14	YML129C	Electron Transport Chain
NOT5	YPR072W	Yak1 Regulatory Network
COX16	YJL003W	Electron Transport Chain
PET8	YNL003C	Electron Transport Chain
COQ1	YBR003W	Electron Transport Chain
ATP4	YPL078C	Electron Transport Chain
CBP6	YBR120C	Respiratory Chain Regulation
COX9	YDL067C	Electron Transport Chain
QCR7	YDR529C	Electron Transport Chain
PET122	YER153C	Respiratory Chain Regulation
