# Supplementary material for: The Genetic Requirements for Pentose Fermentation in Budding Yeast
Source: G3 (Bethesda). 2017 Apr 10;7(6):1743–52. doi: 10.1534/g3.117.039610 (PMC5473754; doi:10.1534/g3.117.039610)
Supplement: Supplementary file 4 [file 1743TableS3.xlsx]

## Sheet: Sheet1
	Phenotypic Groups of Mutants Showing Non-WT Ethanol Production
Gene Deleted	Genetic Background	Pathway	Phenotypic Group
NRG1	BY4741	Regulators - Snf1 Network	3
TPK1	BY4741	Regulators - Ras/PKA Network	2
TPK3	BY4741	Regulators - Ras/PKA Network	2
SAK1	BY4741	Regulators - Snf1 Network	3
IRA2	BY4741	Regulators - Ras/PKA Network	3
ISF1	BY4741	Regulators - Snf1 Network	1
SHR5	BY4741	Regulators - Ras/PKA Network	1
EXG1	BY4741	Starch Metabolism	3
XKS1	BY4743	PPP	1
PRS3	BY4741	PPP	1
GID8	BY4741	Gluconeogenesis Regulation	2
PFK1	BY4741	Glycolysis	1
ADH3	BY4741	Fermentation	2
ALD4	BY4741	Fermentation	2
ACH1	BY4741	Fermentation	2
IDH2	BY4741	TCA Cycle	3
LSC1	BY4741	TCA Cycle	2
LSC2	BY4741	TCA Cycle	2
PDA1	BY4741	PDH Complex	3
COX5A	BY4741	Respiration	2
1 - Strains producing low amounts of ethanol and reaching a low final OD
2 - Strains producing less ethanol than the wild type at a similar final OD
3 - Strains producing wild-type amounts of ethanol at a low final OD
