# Supplementary material for: The Genetic Requirements for Pentose Fermentation in Budding Yeast
Source: G3 (Bethesda). 2017 Apr 10;7(6):1743–52. doi: 10.1534/g3.117.039610 (PMC5473754; doi:10.1534/g3.117.039610)
Supplement: Supplementary file 5 [file 1743TableS4.xlsx]

## Sheet: Sheet1
	P-values of T-test for Strains OD Classification
Gene Name	7 days	10 days	13 days
ISF1	2.14853e-28	1.92564e-36	0.0658916
SHR5	1.55537e-17	0.000615411	0.633996
XKS1	1.43305e-32	1.72059e-34	0.195774
PFK1	2.65108e-36	2.29173e-37	0.0365231
PRS3	2.60425e-24	1.66042e-27	0.772933
TPK1	0.00014294	7.74693e-05	0.888241
TPK3	0.0150559	0.0982344	0.774609
ALD4	0.297265	4.43629e-07	0.504699
ACH1	0.000251777	0.151832	0.666003
COX5A	0.926524	1.77299e-11	0.905872
NRG1	7.86228e-12	6.76163e-15	0.799257
EXG1	0.0445257	1.29638e-11	0.945375
IDH2	1.40305e-58	1.04193e-61	1.21046e-06
SAK1	9.08828e-23	3.31619e-24	0.502333
PDA1	0.000927623	0.000602984	0.353314
IRA2	9.31408e-43	1.31089e-44	0.0298297
LSC2	3.88339e-08	0.00578437	0.940913
GID8	2.24642e-07	2.98601e-12	0.796641
LSC1	1.07217e-10	2.80607e-08	0.853394
ADH3	0.00680384	9.88505e-13	0.753435
The differences in OD compared to the wild type were determined by a separate t-test for each of the time points.
Mutants which were insignificant (p-value > 0.05) in at least two out of three time points were considered to have an OD similar to that of the wild type.
Mutants which were significant (p-value <= 0.05) in at least two out of three time points were considered to have an OD different than that of the wild type.
